# Supplementary material for: System Analysis Identifies MYBL2 As a Novel Oncogene Target for Metastatic Prostate Cancer
Source: J Cancer. 2025 Feb 11;16(6):1768–81. doi: 10.7150/jca.107232 (PMC11905402; doi:10.7150/jca.107232)
Supplement: Supplementary file 1 — Supplementary tables. [file jcav16p1768s1.zip]

Archive with 4 entries (3 files):
- Supporting Table/
- Supporting Table/S1 Table.csv
- Supporting Table/S2 Table.csv
- Supporting Table/S3 Table.xls
