# Supplementary material for: System Analysis Identifies MYBL2 As a Novel Oncogene Target for Metastatic Prostate Cancer
Source: J Cancer. 2025 Feb 11;16(6):1768–81. doi: 10.7150/jca.107232 (PMC11905402; doi:10.7150/jca.107232)
Supplement: Supplementary file 1 — Supplementary tables. [file jcav16p1768s1.zip › Supporting Table/S2 Table.csv]

	Age	Sex	Race	T	N	M	Stage	Grade	newTumor	Smoking	Radiation	Neoadjuvant	Therapy	OS	OS.time	DSS	DSS.time	DFI	DFI.time	PFI	PFI.time	alcohol	diabetes	hypertension	v1	HBCV	Groups
TCGA-HC-A48F	47	MALE	NA	T1	N1	M0		NA	NA	NA	NA	No	Hormone Therapy	0	680	0	680	0	680	0	680						C1
TCGA-KK-A8IH	50	MALE	NA	T2	N0	M0		NA	NA	NA	NO	No	NA	0	2013	0	2013	0	2013	0	2013						C1
TCGA-EJ-7784	63	MALE	WHITE	T2	N0	M0		NA	NA	NA	NA	No	NA	0	781	0	781	0	781	0	781						C1
TCGA-HI-7168	62	MALE	WHITE	T1	N0	M0		NA	Primary	NA	NA	No	Hormone Therapy	0	3323	0	3323	NA	NA	1	2505						C1
TCGA-ZG-A9L1	66	MALE	NA	T1	N1	M0		NA	NA	NA	YES	No	NA	0	1302	0	1302	NA	NA	0	1302						C1
TCGA-V1-A8MG	53	MALE	NA	T2	NA	M0		NA	NA	NA	NO	No	NA	0	857	0	857	0	857	0	857						C1
TCGA-EJ-5524	57	MALE	WHITE	T2	N0	M0		NA	Recurrence	NA	NA	No	NA	0	1882	0	1882	NA	NA	1	265						C1
TCGA-CH-5764	66	MALE	WHITE	T3	N0	M0		NA	NA	NA	NA	No	NA	0	31	0	31	NA	NA	0	31						C1
TCGA-YL-A8SH	69	MALE	NA	T3	N0	M0		NA	NA	NA	NO	No	NA	1	875	0	875	0	875	0	875						C1
TCGA-KK-A59Y	56	MALE	NA	T3	N1	M0		NA	NA	NA	NO	No	Hormone Therapy	0	1968	0	1968	0	1968	0	1968						C1
TCGA-EJ-A8FS	66	MALE	NA	T3	N0	M0		NA	Primary	NA	NO	No	NA	0	266	0	266	1	216	1	216						C1
TCGA-HC-A8D1	68	MALE	NA	T2	N0	M0		NA	NA	NA	NA	No	NA	0	573	0	573	0	573	0	573						C1
TCGA-J4-A83J	68	MALE	NA	T1	N0	M0		NA	NA	NA	NO	No	NA	0	696	0	696	0	696	0	696						C1
TCGA-EJ-5532	57	MALE	WHITE	T1	N0	M0		NA	NA	NA	NA	No	NA	0	1828	0	1828	0	1828	0	1828						C1
TCGA-VP-A878	58	MALE	NA	T1	N1	NA		NA	Primary	NA	NO	No	Hormone Therapy	0	3130	0	3130	NA	NA	1	98						C1
TCGA-EJ-7125	44	MALE	WHITE	T1	N0	M0		NA	NA	NA	NA	No	NA	0	2850	0	2850	0	2850	0	2850						C1
TCGA-ZG-A9LZ	66	MALE	NA	T3	N0	M0		NA	NA	NA	YES	No	NA	0	692	0	692	NA	NA	0	692						C1
TCGA-EJ-5509	63	MALE	WHITE	T2	N0	M0		NA	NA	NA	NA	No	NA	0	1464	0	1464	0	1464	0	1464						C1
TCGA-HC-7079	51	MALE	WHITE	T3	N0	M0		NA	Primary	NA	NA	No	NA	0	1184	0	1184	NA	NA	1	380						C1
TCGA-HC-8261	48	MALE	NA	T2	NA	NA		NA	NA	NA	NO	No	NA	0	546	0	546	0	546	0	546						C1
TCGA-ZG-A9LB	72	MALE	NA	T2	N0	M0		NA	NA	NA	NO	No	NA	0	583	0	583	NA	NA	0	583						C1
TCGA-EJ-5522	51	MALE	WHITE	T2	N0	M0		NA	NA	NA	NA	No	NA	0	2079	0	2079	0	2079	0	2079						C1
TCGA-ZG-A9M4	65	MALE	NA	T2	N1	M0		NA	NA	NA	NO	No	NA	0	547	0	547	NA	NA	0	547						C1
TCGA-H9-A6BY	63	MALE	NA	T1	N0	NA		NA	NA	NA	NA	No	NA	0	112	0	112	NA	NA	0	112						C1
TCGA-EJ-7785	54	MALE	WHITE	T2	N0	M0		NA	NA	NA	NA	No	NA	0	1177	0	1177	0	1177	0	1177						C1
TCGA-Y6-A9XI	72	MALE	NA	NA	N0	NA		NA	NA	NA	NO	No	NA	0	526	0	526	0	526	0	526						C1
TCGA-EJ-5495	68	MALE	WHITE	T1	N1	M0		NA	NA	NA	NA	No	NA	0	1760	0	1760	0	1760	0	1760						C1
TCGA-HC-8256	53	MALE	NA	T2	NA	M0		NA	NA	NA	NO	No	NA	0	860	0	860	0	860	0	860						C1
TCGA-QU-A6IL	64	MALE	NA	T2	N0	M0		NA	NA	NA	NO	No	NA	0	97	0	97	0	97	0	97						C1
TCGA-EJ-7123	59	MALE	WHITE	T1	N0	M0		NA	NA	NA	NA	No	NA	0	2572	0	2572	0	2572	0	2572						C1
TCGA-EJ-5542	60	MALE	WHITE	T2	N0	M0		NA	NA	NA	NA	No	NA	0	1513	0	1513	0	1513	0	1513						C1
TCGA-KK-A8II	61	MALE	NA	T2	N0	M0		NA	Primary	NA	NO	No	NA	1	3467	1	3467	NA	NA	1	626						C1
TCGA-V1-A9O7	60	MALE	NA	T2	N0	M0		NA	Primary	NA	YES	No	NA	0	2499	0	2499	NA	NA	1	819						C1
TCGA-V1-A8MU	56	MALE	NA	T2	N1	M0		NA	NA	NA	NO	No	Hormone Therapy	0	1876	0	1876	NA	NA	0	1876						C1
TCGA-KK-A7AU	63	MALE	NA	T2	N1	M0		NA	Primary	NA	NO	No	Hormone Therapy	0	1775	0	1775	NA	NA	1	207						C1
TCGA-KK-A8IB	65	MALE	NA	T2	N0	M0		NA	NA	NA	NA	No	NA	0	83	0	83	NA	NA	0	83						C1
TCGA-KK-A8I9	61	MALE	NA	T2	N0	M0		NA	Primary	NA	YES	No	Hormone Therapy	0	1001	0	1001	1	940	1	940						C1
TCGA-V1-A9OH	63	MALE	NA	T1	NA	M0		NA	NA	NA	NO	No	NA	0	2403	0	2403	0	2403	0	2403						C1
TCGA-HC-8266	55	MALE	NA	T3	N0	M0		NA	NA	NA	NA	No	NA	0	473	0	473	NA	NA	0	473						C1
TCGA-HC-8264	60	MALE	NA	T3	N1	NA		NA	NA	NA	NA	No	NA	0	48	0	48	NA	NA	0	48						C1
TCGA-HC-A6AN	67	MALE	NA	T1	N0	M0		NA	NA	NA	NA	No	NA	0	49	0	49	NA	NA	0	49						C1
TCGA-KC-A4BL	65	MALE	NA	T1	N0	M0		NA	Primary	NA	NA	Yes	NA	0	934	0	934	NA	NA	1	193						C1
TCGA-HC-7233	73	MALE	WHITE	T2	N0	NA		NA	NA	NA	NA	No	NA	0	1355	0	1355	0	1355	0	1355						C1
TCGA-CH-5740	57	MALE	WHITE	T2	N0	M0		NA	NA	NA	NA	No	NA	0	31	0	31	NA	NA	0	31						C1
TCGA-KK-A8IF	57	MALE	NA	T2	N0	M0		NA	Primary	NA	NA	No	NA	0	804	0	804	NA	NA	1	648						C1
TCGA-EJ-5501	55	MALE	WHITE	T2	N0	M0		NA	NA	NA	NA	No	NA	0	1365	0	1365	0	1365	0	1365						C1
TCGA-EJ-8474	69	MALE	NA	T3	N0	M0		NA	NA	NA	NO	No	NA	0	766	0	766	0	766	0	766						C1
TCGA-HC-7081	62	MALE	WHITE	T3	NA	NA		NA	NA	NA	NA	No	NA	0	1136	0	1136	NA	NA	0	1136						C1
TCGA-HI-7171	56	MALE	WHITE	T3	N0	M0		NA	NA	NA	NA	No	Hormone Therapy	1	1329	1	1329	NA	NA	1	1329						C1
TCGA-EJ-7315	68	MALE	WHITE	T2	N0	M0		NA	NA	NA	NA	No	NA	0	1008	0	1008	0	1008	0	1008						C1
TCGA-HC-A6AS	70	MALE	NA	T1	N0	M0		NA	NA	NA	NA	No	NA	0	44	0	44	NA	NA	0	44						C1
TCGA-EJ-7791	67	MALE	WHITE	T1	N0	M0		NA	NA	NA	NA	No	NA	0	1118	0	1118	0	1118	0	1118						C1
TCGA-FC-A5OB	53	MALE	NA	T3	N0	M0		NA	NA	NA	NA	No	Hormone Therapy	0	680	0	680	NA	NA	0	680						C1
TCGA-VN-A88O	49	MALE	NA	T1	N0	M0		NA	NA	NA	NO	No	NA	0	481	0	481	0	481	0	481						C1
TCGA-KK-A7AP	55	MALE	NA	T2	N1	M0		NA	NA	NA	NA	No	NA	0	196	0	196	NA	NA	0	196						C1
TCGA-ZG-A8QY	67	MALE	NA	T2	N1	M0		NA	NA	NA	NA	No	NA	0	404	0	404	NA	NA	0	404						C1
TCGA-YL-A8HL	58	MALE	NA	T3	N1	M0		NA	NA	NA	YES	No	Hormone Therapy	0	1565	0	1565	NA	NA	0	1565						C1
TCGA-EJ-5527	69	MALE	WHITE	T2	N0	M0		NA	NA	NA	NA	No	NA	0	1778	0	1778	0	1778	0	1778						C1
TCGA-KK-A8IC	54	MALE	NA	T1	N0	M0		NA	Primary	NA	NO	No	Hormone Therapy	0	2051	0	2051	NA	NA	1	1060						C1
TCGA-KK-A7AV	58	MALE	NA	T1	N0	M0		NA	NA	NA	NO	No	NA	0	822	0	822	0	822	0	822						C1
TCGA-EJ-5530	61	MALE	WHITE	T2	N0	M0		NA	NA	NA	NA	No	NA	0	1832	0	1832	0	1832	0	1832						C1
TCGA-KK-A8I4	64	MALE	NA	T2	N1	M0		NA	Metastasis	NA	NO	No	Hormone Therapy	0	2259	0	2259	NA	NA	1	1162						C1
TCGA-J4-A67L	54	MALE	NA	T2	N0	M0		NA	NA	NA	NO	No	NA	0	770	0	770	0	770	0	770						C1
TCGA-XK-AAJR	61	MALE	NA	T1	N0	M0		NA	Primary	NA	NO	No	NA	0	1124	0	1124	1	131	1	131						C1
TCGA-ZG-A9LU	67	MALE	NA	T2	N0	M0		NA	NA	NA	YES	No	NA	0	579	0	579	NA	NA	0	579						C1
TCGA-KK-A59Z	66	MALE	NA	T2	N0	M0		NA	NA	NA	NO	No	NA	0	2628	0	2628	NA	NA	0	2628						C1
TCGA-XJ-A9DI	62	MALE	NA	T2	N0	M0		NA	NA	NA	YES	No	Hormone Therapy	0	1461	0	1461	0	1461	0	1461						C1
TCGA-QU-A6IM	59	MALE	NA	T2	N0	M0		NA	NA	NA	NO	No	NA	0	1247	0	1247	0	1247	0	1247						C1
TCGA-YL-A8HK	59	MALE	NA	T3	N0	M0		NA	Primary	NA	YES	No	Hormone Therapy	0	1491	0	1491	1	1376	1	1376						C1
TCGA-ZG-A9L4	61	MALE	NA	T1	N0	M0		NA	NA	NA	NO	No	NA	0	1108	0	1108	NA	NA	0	1108						C1
TCGA-EJ-AB27	51	MALE	NA	T1	N0	M0		NA	NA	NA	NO	No	NA	0	145	0	145	0	145	0	145						C1
TCGA-HC-7736	59	MALE	WHITE	T2	N0	M0		NA	NA	NA	NA	No	NA	0	1103	0	1103	0	1103	0	1103						C1
TCGA-KK-A8I7	55	MALE	NA	T2	N0	M0		NA	Primary	NA	NO	No	Hormone Therapy	0	2002	0	2002	NA	NA	1	1088						C1
TCGA-EJ-5526	56	MALE	WHITE	T1	N1	M0		NA	Recurrence	NA	NA	No	NA	0	1909	0	1909	NA	NA	1	537						C1
TCGA-XK-AAK1	62	MALE	NA	T1	N0	M0		NA	NA	NA	NO	No	NA	0	979	0	979	0	979	0	979						C1
TCGA-HC-7212	56	MALE	WHITE	T2	N0	M0		NA	NA	NA	NA	No	NA	0	870	0	870	0	870	0	870						C1
TCGA-KK-A8IL	65	MALE	NA	T1	N1	M0		NA	NA	NA	NA	No	NA	1	628	NA	628	NA	NA	0	628						C1
TCGA-V1-A9OF	49	MALE	NA	T1	NA	M0		NA	NA	NA	NO	No	NA	0	1184	0	1184	0	1184	0	1184						C1
TCGA-EJ-5504	65	MALE	WHITE	T2	N1	M0		NA	NA	NA	NA	No	NA	0	1427	0	1427	NA	NA	0	1427						C1
TCGA-M7-A721	70	MALE	NA	T1	NA	M0		NA	NA	NA	NO	No	NA	0	400	0	400	0	400	0	400						C1
TCGA-HC-A632	68	MALE	NA	T1	N0	M0		NA	NA	NA	NA	No	NA	0	61	0	61	NA	NA	0	61						C1
TCGA-HC-7078	69	MALE	WHITE	T1	N0	M0		NA	NA	NA	NA	No	NA	0	1985	0	1985	0	1985	0	1985						C1
TCGA-KK-A7B0	67	MALE	NA	T2	N0	M0		NA	Primary	NA	NO	No	Hormone Therapy	0	1329	0	1329	NA	NA	1	606						C1
TCGA-J9-A8CP	66	MALE	NA	T2	NA	M0		NA	NA	NA	NO	No	NA	0	386	0	386	0	386	0	386						C1
TCGA-EJ-7781	65	MALE	WHITE	T1	N0	M0		NA	NA	NA	NA	No	NA	0	1073	0	1073	0	1073	0	1073						C1
TCGA-G9-A9S7	55	MALE	NA	T2	N0	M0		NA	NA	NA	YES	No	NA	0	728	0	728	NA	NA	0	728						C1
TCGA-J9-A52B	62	MALE	NA	T3	N0	NA		NA	Primary	NA	NO	No	Hormone Therapy	0	422	0	422	1	57	1	57						C1
TCGA-KK-A6E0	59	MALE	NA	T2	N0	M0		NA	Primary	NA	YES	No	Hormone Therapy	0	1483	0	1483	1	941	1	941						C1
TCGA-CH-5792	57	MALE	WHITE	T3	N0	M0		NA	NA	NA	NA	No	NA	0	91	0	91	NA	NA	0	91						C1
TCGA-EJ-7783	70	MALE	WHITE	T2	N0	M0		NA	NA	NA	NA	No	NA	0	787	0	787	0	787	0	787						C1
TCGA-KK-A6E4	69	MALE	NA	T1	N0	M0		NA	NA	NA	NO	No	NA	1	3502	0	3502	0	3502	0	3502						C1
TCGA-HC-7080	66	MALE	WHITE	T2	N0	M0		NA	Primary	NA	NA	No	NA	0	1106	0	1106	0	1106	1	894						C1
TCGA-KK-A8I6	58	MALE	NA	T2	N0	M0		NA	NA	NA	NO	No	NA	0	668	0	668	0	668	0	668						C1
TCGA-KC-A7F3	67	MALE	NA	T1	N0	M0		NA	NA	NA	NO	No	NA	0	665	0	665	0	665	0	665						C1
TCGA-KK-A6E8	68	MALE	NA	T1	N0	M0		NA	NA	NA	NO	No	NA	0	1770	0	1770	NA	NA	0	1770						C1
TCGA-YL-A8SR	64	MALE	NA	T1	N0	M0		NA	NA	NA	NO	No	NA	0	273	0	273	NA	NA	0	273						C1
TCGA-HC-7230	50	MALE	WHITE	T2	N0	NA		NA	NA	NA	NA	No	NA	0	1001	0	1001	0	1001	0	1001						C1
TCGA-ZG-A8QZ	65	MALE	NA	T2	N1	M0		NA	NA	NA	YES	No	Hormone Therapy	0	308	0	308	NA	NA	0	308						C1
TCGA-KC-A7F6	63	MALE	NA	T1	N0	M0		NA	NA	NA	NO	No	NA	0	263	0	263	0	263	0	263						C1
TCGA-KK-A7AQ	62	MALE	NA	T2	N0	M0		NA	Primary	NA	NO	No	Hormone Therapy	0	1610	0	1610	1	1217	1	1217						C1
TCGA-YL-A8S9	63	MALE	NA	T3	N0	M0		NA	Recurrence	NA	NO	No	NA	0	1842	0	1842	NA	NA	1	1006						C1
TCGA-VP-A87K	63	MALE	NA	T1	N0	M0		NA	Primary	NA	NO	No	NA	0	1306	0	1306	1	533	1	533						C1
TCGA-YL-A8SF	62	MALE	NA	T3	N0	M0		NA	NA	NA	NO	No	NA	0	1373	0	1373	NA	NA	0	1373						C1
TCGA-YL-A8SB	62	MALE	NA	T3	N0	M0		NA	Primary	NA	YES	No	Hormone Therapy	0	1719	0	1719	NA	NA	1	1384						C1
TCGA-VP-A872	60	MALE	NA	T2	N0	M0		NA	NA	NA	NO	No	NA	0	3631	0	3631	0	3631	0	3631						C1
TCGA-4L-AA1F	64	MALE	NA	T2	N0	M1		NA	NA	NA	NO	No	Hormone Therapy	0	350	0	350	0	350	0	350						C1
TCGA-EJ-5494	50	MALE	WHITE	T2	N0	M0		NA	NA	NA	NA	No	NA	0	1477	0	1477	0	1477	0	1477						C1
TCGA-HC-A6AO	52	MALE	NA	T1	NA	M0		NA	NA	NA	NA	No	NA	0	530	0	530	0	530	0	530						C1
TCGA-V1-A8WS	56	MALE	NA	T1	NA	M0		NA	NA	NA	NO	No	NA	0	474	0	474	NA	NA	0	474						C1
TCGA-EJ-7318	51	MALE	NA	T3	NA	M0		NA	Recurrence	NA	NO	No	NA	0	1029	0	1029	NA	NA	1	380						C1
TCGA-XK-AAJA	62	MALE	NA	T2	N0	M0		NA	NA	NA	NO	No	NA	0	930	0	930	0	930	0	930						C1
TCGA-VN-A88K	58	MALE	NA	T1	N1	M0		NA	NA	NA	NO	No	Hormone Therapy	0	776	0	776	0	776	0	776						C1
TCGA-QU-A6IO	53	MALE	NA	T1	N0	M0		NA	NA	NA	NO	No	NA	0	3716	0	3716	0	3716	0	3716						C1
TCGA-EJ-A65F	59	MALE	NA	T3	N0	M0		NA	Primary	NA	NO	No	NA	0	560	0	560	NA	NA	1	75						C1
TCGA-HC-7077	64	MALE	BLACK	T1	NA	M0		NA	NA	NA	NA	No	NA	0	2115	0	2115	0	2115	0	2115						C1
TCGA-VP-A87D	54	MALE	NA	T1	N1	M0		NA	Primary	NA	NO	No	NA	0	1853	0	1853	1	1194	1	1194						C1
TCGA-XJ-A83G	51	MALE	NA	T1	N0	NA		NA	NA	NA	NO	No	NA	0	1461	0	1461	0	1461	0	1461						C1
TCGA-2A-A8VX	70	MALE	NA	T2	N0	M0		NA	NA	NA	NO	No	NA	0	1378	0	1378	NA	NA	0	1378						C1
TCGA-2A-A8W1	54	MALE	NA	T1	N0	M0		NA	NA	NA	NA	No	NA	0	112	0	112	NA	NA	0	112						C1
TCGA-VN-A943	71	MALE	NA	T1	N0	M0		NA	NA	NA	NO	No	NA	0	496	0	496	0	496	0	496						C1
TCGA-Y6-A8TL	65	MALE	NA	T2	N0	NA		NA	NA	NA	NO	No	NA	0	992	0	992	NA	NA	0	992						C1
TCGA-EJ-5516	49	MALE	WHITE	T2	N0	M0		NA	NA	NA	NA	No	NA	0	1889	0	1889	0	1889	0	1889						C1
TCGA-VN-A88R	53	MALE	NA	T1	N0	M0		NA	Primary	NA	NO	No	Hormone Therapy	0	784	0	784	NA	NA	1	512						C1
TCGA-YL-A8SQ	61	MALE	NA	T3	N0	M0		NA	Primary	NA	NO	No	Hormone Therapy	0	2083	0	2083	NA	NA	1	329						C1
TCGA-2A-A8W3	69	MALE	NA	T2	N0	M0		NA	Primary	NA	NO	No	NA	0	863	0	863	NA	NA	1	198						C1
TCGA-ZG-A9ND	55	MALE	NA	T1	N0	M0		NA	NA	NA	NO	No	NA	0	410	0	410	0	410	0	410						C1
TCGA-HC-7742	58	MALE	WHITE	T3	N0	M0		NA	NA	NA	NA	No	Hormone Therapy	0	938	0	938	NA	NA	0	938						C1
TCGA-HC-A6AP	61	MALE	NA	T1	NA	M0		NA	NA	NA	NA	No	NA	0	71	0	71	NA	NA	0	71						C1
TCGA-KK-A8IA	69	MALE	NA	T3	N1	M0		NA	NA	NA	NO	No	Hormone Therapy	0	1931	0	1931	NA	NA	0	1931						C1
TCGA-YL-A9WL	59	MALE	NA	T2	N0	M0		NA	Primary	NA	YES	No	Hormone Therapy	0	740	0	740	1	740	1	740						C1
TCGA-HC-A76X	62	MALE	NA	T1	N0	M0		NA	NA	NA	NA	No	NA	0	150	0	150	NA	NA	0	150						C1
TCGA-V1-A9Z9	63	MALE	NA	T1	N0	M0		NA	NA	NA	NO	No	NA	0	540	0	540	0	540	0	540						C1
TCGA-VP-A87B	63	MALE	NA	T1	N0	M0		NA	Primary	NA	NO	No	Hormone Therapy	0	2722	0	2722	0	2722	1	2473						C1
TCGA-YL-A8SP	58	MALE	NA	T2	NA	M0		NA	Primary	NA	NO	No	Hormone Therapy	0	2366	0	2366	NA	NA	1	2036						C1
TCGA-J9-A8CK	66	MALE	NA	T3	NA	M0		NA	NA	NA	NO	No	NA	0	321	0	321	NA	NA	0	321						C1
TCGA-EJ-A65B	55	MALE	NA	T3	N0	M0		NA	NA	NA	NO	No	NA	0	710	0	710	0	710	0	710						C1
TCGA-M7-A71Z	62	MALE	NA	T2	N0	NA		NA	NA	NA	NO	No	NA	0	643	0	643	0	643	0	643						C1
TCGA-EJ-5521	63	MALE	WHITE	T1	N0	M0		NA	NA	NA	NA	No	NA	0	2279	0	2279	0	2279	0	2279						C1
TCGA-CH-5791	72	MALE	WHITE	T3	N0	M0		NA	Primary	NA	NA	No	NA	0	1004	0	1004	0	1004	1	396						C1
TCGA-V1-A9Z8	59	MALE	NA	T3	N0	M0		NA	NA	NA	NO	No	NA	0	827	0	827	0	827	0	827						C1
TCGA-HC-7211	62	MALE	WHITE	T2	N0	M0		NA	NA	NA	NA	No	NA	0	1221	0	1221	0	1221	0	1221						C1
TCGA-CH-5762	60	MALE	WHITE	T3	N0	M0		NA	NA	NA	NA	No	NA	0	1339	0	1339	0	1339	0	1339						C1
TCGA-EJ-5508	65	MALE	WHITE	T1	N0	M0		NA	NA	NA	NA	No	NA	0	1965	0	1965	0	1965	0	1965						C1
TCGA-KK-A7B1	65	MALE	NA	T1	N0	M0		NA	NA	NA	NO	No	NA	0	1063	0	1063	0	1063	0	1063						C1
TCGA-J9-A8CM	66	MALE	NA	T2	N1	M0		NA	Primary	NA	NO	No	NA	0	463	0	463	NA	NA	1	344						C1
TCGA-G9-6379	68	MALE	NA	T1	N0	M0		NA	NA	NA	NO	No	NA	0	1778	0	1778	0	1778	0	1778						C1
TCGA-G9-6496	61	MALE	WHITE	T1	N0	M0		NA	NA	NA	NA	No	NA	0	1726	0	1726	0	1726	0	1726						C1
TCGA-V1-A9O9	56	MALE	NA	T3	N0	M0		NA	NA	NA	NO	No	NA	0	2870	0	2870	0	2870	0	2870						C1
TCGA-YL-A9WJ	47	MALE	NA	T4	N1	M0		NA	Metastasis	NA	YES	No	NA	1	1855	1	1855	NA	NA	1	1476						C1
TCGA-VN-A88N	62	MALE	NA	T1	N0	M0		NA	NA	NA	NO	No	NA	0	766	0	766	0	766	0	766						C1
TCGA-V1-A9ZK	68	MALE	NA	T2	N0	M0		NA	NA	NA	NO	No	NA	0	1383	0	1383	0	1383	0	1383						C1
TCGA-ZG-A9NI	73	MALE	NA	T2	N0	M0		NA	NA	NA	NO	No	NA	0	132	0	132	0	132	0	132						C1
TCGA-EJ-5519	64	MALE	WHITE	T2	N1	M0		NA	NA	NA	NA	No	NA	0	1962	0	1962	0	1962	0	1962						C1
TCGA-HC-A6AL	64	MALE	NA	T1	N0	M0		NA	NA	NA	NA	No	NA	0	67	0	67	NA	NA	0	67						C1
TCGA-KC-A4BV	66	MALE	NA	T2	N0	M0		NA	Primary	NA	NO	No	NA	0	1328	0	1328	1	1328	1	1328						C1
TCGA-EJ-7218	71	MALE	NA	T2	N0	M0		NA	NA	NA	NO	No	NA	0	2542	0	2542	0	2542	0	2542						C1
TCGA-EJ-5505	57	MALE	WHITE	T1	N0	M0		NA	NA	NA	NA	No	NA	0	922	0	922	0	922	0	922						C1
TCGA-HC-7209	60	MALE	WHITE	T2	N0	NA		NA	NA	NA	NA	No	NA	0	440	0	440	0	440	0	440						C1
TCGA-CH-5772	63	MALE	WHITE	T3	N0	M0		NA	NA	NA	NA	No	NA	0	486	0	486	0	486	0	486						C1
TCGA-KC-A7FD	62	MALE	NA	T1	N0	M0		NA	NA	NA	NO	No	NA	0	270	0	270	0	270	0	270						C1
TCGA-YL-A9WK	63	MALE	NA	T2	N0	M0		NA	Primary	NA	NO	No	Hormone Therapy	0	2136	0	2136	NA	NA	1	1009						C1
TCGA-EJ-7794	67	MALE	WHITE	T2	N0	M0		NA	NA	NA	NA	No	NA	0	1306	0	1306	0	1306	0	1306						C1
TCGA-VP-AA1N	70	MALE	NA	T1	N0	M0		NA	NA	NA	YES	No	NA	0	1365	0	1365	0	1365	0	1365						C1
TCGA-J4-AATZ	66	MALE	NA	T3	N0	M0		NA	Primary	NA	YES	No	Hormone Therapy	0	412	0	412	1	79	1	79						C1
TCGA-EJ-7330	68	MALE	WHITE	T1	N0	M0		NA	NA	NA	NA	No	NA	0	191	0	191	NA	NA	0	191						C1
TCGA-KK-A6E2	54	MALE	NA	T2	N0	M0		NA	NA	NA	NO	No	NA	0	5024	0	5024	0	5024	0	5024						C1
TCGA-XK-AAJ3	56	MALE	NA	T1	N0	M0		NA	NA	NA	NO	No	NA	0	1262	0	1262	0	1262	0	1262						C1
TCGA-CH-5739	65	MALE	WHITE	T3	N0	M0		NA	NA	NA	NA	No	NA	0	671	0	671	0	671	0	671						C1
TCGA-KK-A8I8	69	MALE	NA	T2	N0	M0		NA	NA	NA	YES	No	NA	0	967	0	967	0	967	0	967						C1
TCGA-CH-5766	55	MALE	WHITE	T3	N1	M0		NA	NA	NA	NA	No	NA	0	31	0	31	NA	NA	0	31						C1
TCGA-V1-A8MM	60	MALE	NA	T2	N0	M0		NA	Primary	NA	NO	No	NA	0	1195	0	1195	1	990	1	990						C1
TCGA-QU-A6IN	61	MALE	NA	T1	N0	M0		NA	NA	NA	NO	No	NA	0	4264	0	4264	0	4264	0	4264						C1
TCGA-HC-7821	54	MALE	WHITE	T3	N1	M0		NA	NA	NA	NA	No	NA	0	956	0	956	0	956	0	956						C1
TCGA-2A-A8VT	47	MALE	NA	T2	N1	M0		NA	NA	NA	YES	No	Hormone Therapy	0	1373	0	1373	NA	NA	0	1373						C1
TCGA-FC-A6HD	77	MALE	NA	T3	N0	M0		NA	NA	NA	NA	No	NA	0	789	0	789	0	789	0	789						C1
TCGA-EJ-7321	57	MALE	BLACK	T1	N0	M0		NA	NA	NA	NA	No	NA	0	824	0	824	0	824	0	824						C2
TCGA-J4-AAU2	59	MALE	NA	T2	N0	M0		NA	NA	NA	NO	No	NA	0	825	0	825	0	825	0	825						C2
TCGA-VN-A88Q	60	MALE	NA	T2	N0	M0		NA	NA	NA	NO	No	NA	0	1366	0	1366	0	1366	0	1366						C2
TCGA-HC-7820	72	MALE	WHITE	T2	NA	NA		NA	NA	NA	NA	No	NA	0	747	0	747	0	747	0	747						C2
TCGA-KK-A6E6	69	MALE	NA	T2	N0	M0		NA	NA	NA	NO	No	NA	0	3447	0	3447	NA	NA	0	3447						C2
TCGA-XJ-A9DX	51	MALE	NA	T1	N1	M1		NA	NA	NA	NA	No	Hormone Therapy	0	973	0	973	NA	NA	0	973						C2
TCGA-EJ-A7NH	56	MALE	NA	T2	N0	M0		NA	NA	NA	NO	No	NA	0	474	0	474	0	474	0	474						C2
TCGA-G9-6332	55	MALE	WHITE	T2	N0	M0		NA	Primary	NA	NA	No	NA	0	2657	0	2657	1	1180	1	1180						C2
TCGA-EJ-5502	50	MALE	NA	T2	N0	M0		NA	NA	NA	NA	No	NA	0	1171	0	1171	0	1171	0	1171						C2
TCGA-EJ-5498	56	MALE	WHITE	T2	N0	NA		NA	NA	NA	NA	No	NA	0	1720	0	1720	0	1720	0	1720						C2
TCGA-HC-A8CY	63	MALE	NA	T1	N1	M0		NA	NA	NA	NA	No	NA	0	290	0	290	NA	NA	0	290						C2
TCGA-X4-A8KQ	65	MALE	NA	T1	N0	M0		NA	NA	NA	YES	No	Hormone Therapy	0	1383	0	1383	NA	NA	0	1383						C2
TCGA-HC-8258	56	MALE	NA	T2	N0	NA		NA	NA	NA	NA	No	NA	0	847	0	847	0	847	0	847						C2
TCGA-HI-7170	58	MALE	WHITE	T1	N0	M0		NA	NA	NA	NA	No	NA	0	2522	0	2522	0	2522	0	2522						C2
TCGA-CH-5737	73	MALE	WHITE	T2	N0	M0		NA	NA	NA	NA	No	NA	0	91	0	91	NA	NA	0	91						C2
TCGA-CH-5767	66	MALE	WHITE	T2	N0	M0		NA	NA	NA	NA	No	NA	0	458	0	458	0	458	0	458						C2
TCGA-VP-A875	67	MALE	NA	T2	N0	M0		NA	NA	NA	NO	No	NA	0	2309	0	2309	0	2309	0	2309						C2
TCGA-CH-5745	68	MALE	WHITE	T3	N0	M0		NA	NA	NA	NA	No	NA	0	91	0	91	NA	NA	0	91						C2
TCGA-FC-A8O0	68	MALE	NA	T2	N0	M0		NA	NA	NA	NA	No	NA	0	616	0	616	0	616	0	616						C2
TCGA-EJ-A8FP	59	MALE	NA	T2	N0	M0		NA	Primary	NA	NO	No	NA	0	299	0	299	1	117	1	117						C2
TCGA-G9-6354	55	MALE	NA	T1	NA	M0		NA	NA	NA	NO	No	NA	0	2066	0	2066	0	2066	0	2066						C2
TCGA-CH-5746	57	MALE	WHITE	T2	N0	M0		NA	NA	NA	NA	No	NA	0	731	0	731	0	731	0	731						C2
TCGA-HC-A6AQ	60	MALE	NA	T1	NA	M0		NA	NA	NA	NA	No	NA	0	106	0	106	NA	NA	0	106						C2
TCGA-EJ-5510	48	MALE	WHITE	T1	N0	M0		NA	NA	NA	NA	No	NA	0	1887	0	1887	0	1887	0	1887						C2
TCGA-2A-AAYU	56	MALE	NA	T1	N0	M0		NA	NA	NA	NO	No	NA	0	615	0	615	NA	NA	0	615						C2
TCGA-EJ-A7NK	58	MALE	NA	T3	N0	M0		NA	NA	NA	NO	No	NA	0	476	0	476	0	476	0	476						C2
TCGA-M7-A71Y	55	MALE	NA	T1	NA	NA		NA	NA	NA	NO	No	NA	0	493	0	493	0	493	0	493						C2
TCGA-XK-AAIR	75	MALE	NA	T1	N0	M0		NA	NA	NA	NO	No	NA	0	972	0	972	0	972	0	972						C2
TCGA-EJ-A46E	57	MALE	NA	T1	N0	M0		NA	NA	NA	NO	No	NA	0	524	0	524	0	524	0	524						C2
TCGA-KK-A6E3	56	MALE	NA	T1	N0	M0		NA	NA	NA	NO	No	NA	0	2056	0	2056	NA	NA	0	2056						C2
TCGA-VP-A87E	59	MALE	NA	T1	N0	M0		NA	NA	NA	NO	No	NA	0	2037	0	2037	0	2037	0	2037						C2
TCGA-XJ-A83F	67	MALE	NA	T3	N0	NA		NA	NA	NA	NO	No	NA	0	1127	0	1127	0	1127	0	1127						C2
TCGA-2A-A8VO	57	MALE	NA	T1	NA	M0		NA	NA	NA	NO	No	NA	0	1701	0	1701	NA	NA	0	1701						C2
TCGA-G9-6377	61	MALE	WHITE	T2	N0	M0		NA	NA	NA	NA	No	NA	0	958	0	958	0	958	0	958						C2
TCGA-HC-7752	61	MALE	WHITE	T2	N0	M0		NA	NA	NA	NA	No	NA	0	782	0	782	0	782	0	782						C2
TCGA-G9-6373	68	MALE	WHITE	T2	NA	M0		NA	NA	NA	NA	No	NA	0	811	0	811	0	811	0	811						C2
TCGA-EJ-A7NJ	59	MALE	NA	T2	N0	M0		NA	NA	NA	NO	No	NA	0	197	0	197	0	197	0	197						C2
TCGA-ZG-A9MC	69	MALE	NA	T2	N1	M0		NA	NA	NA	YES	No	NA	0	455	0	455	NA	NA	0	455						C2
TCGA-HC-8262	57	MALE	NA	T2	N0	NA		NA	NA	NA	NA	No	NA	0	679	0	679	0	679	0	679						C2
TCGA-J4-8198	49	MALE	NA	T1	NA	M0		NA	NA	NA	NO	No	NA	0	614	0	614	0	614	0	614						C2
TCGA-G9-6356	60	MALE	WHITE	T1	N0	M0		NA	NA	NA	NA	No	NA	0	1434	0	1434	0	1434	0	1434						C2
TCGA-EJ-A6RC	64	MALE	NA	T1	N0	M0		NA	NA	NA	NO	No	NA	0	873	0	873	0	873	0	873						C2
TCGA-X4-A8KS	61	MALE	NA	T2	NA	M0		NA	NA	NA	NO	No	NA	0	979	0	979	NA	NA	0	979						C2
TCGA-EJ-7325	63	MALE	NA	T3	N0	M0		NA	NA	NA	NO	No	NA	0	1070	0	1070	0	1070	0	1070						C2
TCGA-EJ-A6RA	70	MALE	NA	T3	N1	M0		NA	Recurrence	NA	NO	No	NA	0	353	0	353	NA	NA	1	353						C2
TCGA-CH-5744	64	MALE	WHITE	T2	N0	M0		NA	NA	NA	NA	No	NA	0	60	0	60	NA	NA	0	60						C2
TCGA-V1-A9ZI	68	MALE	NA	T3	N0	M0		NA	NA	NA	NO	No	NA	0	1640	0	1640	NA	NA	0	1640						C2
TCGA-HC-8257	70	MALE	NA	T3	N1	NA		NA	NA	NA	NO	No	Hormone Therapy	0	726	0	726	0	726	0	726						C2
TCGA-HC-7740	59	MALE	WHITE	T2	N0	M0		NA	NA	NA	NA	No	NA	0	717	0	717	0	717	0	717						C2
TCGA-J4-AATV	71	MALE	NA	T2	N0	M0		NA	NA	NA	NO	No	NA	0	553	0	553	NA	NA	0	553						C2
TCGA-G9-6333	66	MALE	WHITE	T1	N0	M0		NA	NA	NA	NA	No	NA	0	2465	0	2465	0	2465	0	2465						C2
TCGA-G9-6367	60	MALE	WHITE	T2	N0	M0		NA	NA	NA	NA	No	NA	0	1222	0	1222	NA	NA	0	1222						C2
TCGA-EJ-7792	53	MALE	WHITE	T1	N0	M0		NA	NA	NA	NA	No	NA	0	1396	0	1396	0	1396	0	1396						C2
TCGA-EJ-7793	49	MALE	WHITE	T2	NA	M0		NA	NA	NA	NA	No	NA	0	114	0	114	0	114	0	114						C2
TCGA-HC-7749	70	MALE	WHITE	T3	N0	M0		NA	NA	NA	NA	No	NA	0	724	0	724	0	724	0	724						C2
TCGA-J4-A83I	63	MALE	NA	T1	N0	M0		NA	NA	NA	NO	No	NA	0	685	0	685	0	685	0	685						C2
TCGA-V1-A8WN	47	MALE	NA	T2	NA	M0		NA	NA	NA	NO	No	NA	0	924	0	924	0	924	0	924						C2
TCGA-XQ-A8TB	67	MALE	NA	T2	N0	M0		NA	NA	NA	YES	No	NA	0	770	0	770	0	770	0	770						C2
TCGA-J4-A83N	57	MALE	NA	T1	NA	M0		NA	Primary	NA	NO	No	Chemotherapy	0	992	0	992	0	992	1	433						C2
TCGA-G9-6494	66	MALE	WHITE	T1	N0	M0		NA	NA	NA	NA	No	NA	0	1771	0	1771	NA	NA	0	1771						C2
TCGA-2A-AAYO	57	MALE	NA	T1	NA	M0		NA	NA	NA	NO	No	NA	0	1272	0	1272	0	1272	0	1272						C2
TCGA-VN-A88M	55	MALE	NA	T1	N0	M0		NA	NA	NA	NO	No	NA	0	189	0	189	0	189	0	189						C2
TCGA-J9-A52C	57	MALE	NA	T1	NA	NA		NA	NA	NA	NO	No	NA	0	178	0	178	NA	NA	0	178						C2
TCGA-G9-6342	61	MALE	WHITE	T2	NA	M0		NA	NA	NA	NA	No	NA	0	1696	0	1696	0	1696	0	1696						C2
TCGA-VP-A87J	56	MALE	NA	T2	N1	M0		NA	NA	NA	NO	No	NA	0	1774	0	1774	0	1774	0	1774						C2
TCGA-EJ-A65J	62	MALE	NA	T3	N0	M0		NA	NA	NA	NO	No	NA	0	451	0	451	0	451	0	451						C2
TCGA-G9-6378	54	MALE	BLACK	T1	NA	M0		NA	NA	NA	NA	No	NA	0	1155	0	1155	0	1155	0	1155						C2
TCGA-G9-6371	58	MALE	WHITE	T1	NA	M0		NA	NA	NA	NA	No	NA	0	1226	0	1226	0	1226	0	1226						C2
TCGA-YL-A8HJ	58	MALE	NA	T3	NA	M0		NA	NA	NA	YES	No	Hormone Therapy	0	1611	0	1611	0	1611	0	1611						C2
TCGA-G9-7519	58	MALE	NA	T1	NA	M0		NA	NA	NA	NO	No	NA	0	849	0	849	0	849	0	849						C2
TCGA-2A-AAYF	57	MALE	NA	T1	NA	M0		NA	NA	NA	NO	No	NA	0	1364	0	1364	0	1364	0	1364						C2
TCGA-EJ-A8FU	64	MALE	NA	T3	N0	M0		NA	NA	NA	NO	No	NA	0	138	0	138	0	138	0	138						C2
TCGA-EJ-A7NG	64	MALE	NA	T3	N0	M0		NA	NA	NA	NO	No	NA	0	432	0	432	0	432	0	432						C2
TCGA-J4-A67T	63	MALE	NA	T1	NA	M0		NA	NA	NA	NO	No	NA	0	183	0	183	0	183	0	183						C2
TCGA-EJ-AB20	61	MALE	NA	T2	N0	M0		NA	NA	NA	NO	No	NA	0	131	0	131	0	131	0	131						C2
TCGA-EJ-7331	64	MALE	WHITE	T1	N0	M0		NA	NA	NA	NA	No	NA	0	742	0	742	0	742	0	742						C2
TCGA-EJ-5497	47	MALE	WHITE	T2	N0	M0		NA	NA	NA	NA	No	NA	0	405	0	405	0	405	0	405						C2
TCGA-G9-6365	71	MALE	WHITE	T2	N0	NA		NA	NA	NA	NA	No	NA	0	1363	0	1363	0	1363	0	1363						C2
TCGA-ZG-A9LS	64	MALE	NA	T2	N1	M0		NA	NA	NA	YES	No	NA	0	516	0	516	0	516	0	516						C2
TCGA-XJ-A9DK	63	MALE	NA	T1	NA	M0		NA	NA	NA	NO	No	NA	0	275	0	275	0	275	0	275						C2
TCGA-EJ-A65G	57	MALE	NA	T2	N0	M0		NA	NA	NA	NO	No	NA	0	666	0	666	0	666	0	666						C2
TCGA-YL-A9WX	68	MALE	NA	T3	N1	M0		NA	Primary	NA	NO	No	NA	0	1518	0	1518	NA	NA	1	1506						C2
TCGA-KK-A7AW	57	MALE	NA	T2	N1	M0		NA	NA	NA	NA	No	NA	0	1054	0	1054	NA	NA	0	1054						C2
TCGA-V1-A9OY	57	MALE	NA	T2	N1	M0		NA	NA	NA	NO	No	NA	0	1067	0	1067	0	1067	0	1067						C2
TCGA-HC-A8D0	61	MALE	NA	T1	N0	M0		NA	NA	NA	NA	No	NA	0	775	0	775	0	775	0	775						C2
TCGA-G9-6353	58	MALE	WHITE	T1	NA	M0		NA	NA	NA	NA	No	NA	0	1542	0	1542	0	1542	0	1542						C2
TCGA-V1-A8X3	51	MALE	NA	T1	N0	M0		NA	NA	NA	NO	No	NA	0	202	0	202	0	202	0	202						C2
TCGA-HC-A9TE	64	MALE	NA	T2	N0	M0		NA	Primary	NA	NO	No	Hormone Therapy	0	587	0	587	NA	NA	1	216						C2
TCGA-G9-6361	61	MALE	WHITE	T2	N0	M0		NA	NA	NA	NA	No	NA	0	1415	0	1415	0	1415	0	1415						C2
TCGA-G9-6385	66	MALE	WHITE	T1	NA	M0		NA	NA	NA	NA	No	NA	0	830	0	830	0	830	0	830						C2
TCGA-CH-5771	63	MALE	WHITE	T2	N0	M0		NA	NA	NA	NA	No	NA	0	396	0	396	0	396	0	396						C2
TCGA-J4-A83K	52	MALE	NA	T1	NA	M0		NA	NA	NA	NO	No	NA	0	328	0	328	0	328	0	328						C2
TCGA-EJ-5503	50	MALE	WHITE	T2	N0	M0		NA	NA	NA	NA	No	NA	0	1391	0	1391	0	1391	0	1391						C2
TCGA-EJ-5512	46	MALE	WHITE	T1	N0	M0		NA	NA	NA	NA	No	NA	0	1733	0	1733	0	1733	0	1733						C2
TCGA-HC-A76W	73	MALE	NA	T2	N0	M0		NA	NA	NA	NA	No	NA	0	213	0	213	NA	NA	0	213						C2
TCGA-G9-7523	44	MALE	NA	T1	N0	M0		NA	NA	NA	NO	No	NA	0	857	0	857	0	857	0	857						C2
TCGA-HC-8260	43	MALE	NA	T2	N0	M0		NA	NA	NA	NA	No	NA	0	686	0	686	0	686	0	686						C2
TCGA-ZG-A8QX	56	MALE	NA	T1	N0	M0		NA	NA	NA	NA	No	NA	0	442	0	442	NA	NA	0	442						C2
TCGA-VN-A88L	54	MALE	NA	T1	N0	M0		NA	NA	NA	NO	No	NA	0	746	0	746	0	746	0	746						C2
TCGA-KK-A8IM	55	MALE	NA	T2	N0	M0		NA	NA	NA	NO	No	NA	0	1915	0	1915	0	1915	0	1915						C2
TCGA-TK-A8OK	73	MALE	NA	NA	NA	M0		NA	NA	NA	NO	No	NA	0	27	0	27	NA	NA	0	27						C2
TCGA-J4-A67N	61	MALE	NA	T2	N0	M0		NA	Primary	NA	NO	No	NA	0	937	0	937	NA	NA	1	442						C2
TCGA-H9-A6BX	60	MALE	NA	T2	NA	NA		NA	NA	NA	NO	No	NA	0	941	0	941	0	941	0	941						C2
TCGA-J9-A8CN	53	MALE	NA	T1	NA	M0		NA	NA	NA	NO	No	NA	0	1237	0	1237	0	1237	0	1237						C2
TCGA-EJ-7786	62	MALE	WHITE	T1	N0	M0		NA	NA	NA	NA	No	NA	0	1096	0	1096	0	1096	0	1096						C2
TCGA-HC-7232	66	MALE	WHITE	T3	NA	NA		NA	Primary	NA	NA	No	NA	0	1161	0	1161	1	766	1	766						C2
TCGA-CH-5765	55	MALE	WHITE	T3	N0	M0		NA	NA	NA	NA	No	NA	0	700	0	700	0	700	0	700						C2
TCGA-M7-A720	53	MALE	NA	T1	NA	NA		NA	NA	NA	NO	No	NA	0	384	0	384	0	384	0	384						C2
TCGA-G9-6364	72	MALE	WHITE	T3	N0	M0		NA	NA	NA	NA	No	NA	0	1198	0	1198	0	1198	0	1198						C2
TCGA-EJ-5506	67	MALE	WHITE	T3	N1	M0		NA	NA	NA	NA	No	NA	0	1381	0	1381	0	1381	0	1381						C2
TCGA-EJ-5515	60	MALE	WHITE	T1	N0	M0		NA	NA	NA	NA	No	NA	0	1832	0	1832	0	1832	0	1832						C2
TCGA-EJ-A46B	66	MALE	NA	T1	N0	M0		NA	NA	NA	NO	No	NA	0	657	0	657	0	657	0	657						C2
TCGA-HC-7748	60	MALE	WHITE	T2	N0	NA		NA	NA	NA	NA	No	NA	0	792	0	792	0	792	0	792						C2
TCGA-CH-5741	56	MALE	WHITE	T3	N1	M0		NA	NA	NA	NA	No	Hormone Therapy	0	395	0	395	0	395	0	395						C2
TCGA-J4-8200	47	MALE	NA	T2	N0	M0		NA	NA	NA	NO	No	NA	0	1218	0	1218	0	1218	0	1218						C2
TCGA-KK-A7AY	60	MALE	NA	T2	N0	M0		NA	Primary	NA	NO	No	NA	0	1754	0	1754	1	1124	1	1124						C2
TCGA-YL-A8SA	69	MALE	NA	T2	N0	M0		NA	NA	NA	YES	No	NA	0	512	0	512	NA	NA	0	512						C2
TCGA-FC-7708	52	MALE	ASIAN	T1	N0	M0		NA	NA	NA	NA	No	NA	0	864	0	864	0	864	0	864						C2
TCGA-HC-7747	52	MALE	WHITE	T2	N0	M0		NA	NA	NA	NA	No	NA	0	748	0	748	0	748	0	748						C2
TCGA-EJ-A8FN	58	MALE	NA	T2	N0	M0		NA	NA	NA	NO	No	NA	0	329	0	329	0	329	0	329						C2
TCGA-V1-A9ZR	68	MALE	NA	T2	N0	M0		NA	NA	NA	NO	No	NA	0	1361	0	1361	0	1361	0	1361						C2
TCGA-G9-7525	64	MALE	NA	T1	N0	M0		NA	NA	NA	NO	No	NA	0	994	0	994	0	994	0	994						C2
TCGA-G9-7522	49	MALE	NA	T1	N0	M0		NA	NA	NA	NO	No	NA	0	1078	0	1078	0	1078	0	1078						C2
TCGA-HC-7075	63	MALE	WHITE	T1	NA	M0		NA	NA	NA	NA	No	NA	0	601	0	601	0	601	0	601						C2
TCGA-YL-A8SI	69	MALE	NA	T3	N0	M0		NA	Primary	NA	NO	No	Hormone Therapy	0	1614	0	1614	1	1423	1	1423						C2
TCGA-V1-A9OA	61	MALE	NA	T2	N1	M0		NA	NA	NA	YES	No	NA	0	636	0	636	0	636	0	636						C2
TCGA-H9-7775	68	MALE	WHITE	T2	NA	NA		NA	NA	NA	NA	No	NA	0	185	0	185	0	185	0	185						C2
TCGA-KK-A7B2	68	MALE	NA	T1	N1	M0		NA	Primary	NA	NO	No	NA	0	1099	0	1099	NA	NA	1	692						C2
TCGA-MG-AAMC	59	MALE	NA	T1	N0	M0		NA	NA	NA	NO	No	NA	0	173	0	173	0	173	0	173						C2
TCGA-CH-5738	72	MALE	WHITE	NA	NA	M0		NA	NA	NA	NA	No	NA	0	212	0	212	0	212	0	212						C2
TCGA-CH-5789	61	MALE	WHITE	T3	N0	M0		NA	NA	NA	NA	No	NA	0	304	0	304	0	304	0	304						C2
TCGA-ZG-A9LM	72	MALE	NA	T2	N1	M0		NA	NA	NA	NA	No	NA	0	378	0	378	0	378	0	378						C2
TCGA-2A-A8VV	52	MALE	NA	T2	N0	M0		NA	NA	NA	NO	No	NA	0	671	0	671	NA	NA	0	671						C2
TCGA-J4-A67S	63	MALE	NA	T2	N0	M0		NA	Primary	NA	NO	No	NA	0	833	0	833	1	708	1	708						C2
TCGA-V1-A8ML	63	MALE	NA	T2	N0	M0		NA	NA	NA	NO	No	NA	0	448	0	448	0	448	0	448						C2
TCGA-EJ-A46I	57	MALE	NA	T1	N0	M0		NA	NA	NA	NO	No	NA	0	668	0	668	0	668	0	668						C2
TCGA-CH-5763	66	MALE	WHITE	T3	N0	M0		NA	NA	NA	NA	No	NA	0	365	0	365	0	365	0	365						C2
TCGA-HC-A6HX	55	MALE	NA	T1	N0	M0		NA	NA	NA	NA	No	NA	0	38	0	38	NA	NA	0	38						C2
TCGA-KC-A4BR	75	MALE	NA	T2	N1	M0		NA	Primary	NA	NO	No	Hormone Therapy	0	1349	0	1349	1	1022	1	1022						C2
TCGA-EJ-A7NF	56	MALE	NA	T2	N0	M0		NA	NA	NA	NO	No	NA	0	250	0	250	0	250	0	250						C2
TCGA-VN-A88I	59	MALE	NA	T1	N0	M0		NA	NA	NA	NA	No	NA	0	269	0	269	NA	NA	0	269						C2
TCGA-HC-7231	66	MALE	WHITE	T1	NA	M0		NA	NA	NA	NA	No	NA	0	939	0	939	0	939	0	939						C2
TCGA-EJ-5517	55	MALE	WHITE	T1	N0	M0		NA	NA	NA	NA	No	NA	0	1889	0	1889	0	1889	0	1889						C2
TCGA-XA-A8JR	68	MALE	NA	T2	N0	M0		NA	NA	NA	NO	No	NA	0	376	0	376	0	376	0	376						C2
TCGA-XK-AAJU	65	MALE	NA	T1	N0	M0		NA	NA	NA	NO	No	NA	0	1576	0	1576	0	1576	0	1576						C2
TCGA-ZG-A9LY	60	MALE	NA	T2	N1	M0		NA	NA	NA	YES	No	NA	0	370	0	370	0	370	0	370						C2
TCGA-J4-A67R	65	MALE	NA	T1	N0	M0		NA	NA	NA	NO	No	NA	0	910	0	910	0	910	0	910						C2
TCGA-HC-8213	48	MALE	NA	T2	NA	NA		NA	NA	NA	NA	No	NA	0	589	0	589	0	589	0	589						C2
TCGA-G9-6336	57	MALE	WHITE	T2	N0	M0		NA	NA	NA	NA	No	NA	0	2068	0	2068	0	2068	0	2068						C2
TCGA-G9-6351	51	MALE	WHITE	T1	NA	M0		NA	NA	NA	NA	No	NA	0	2048	0	2048	0	2048	0	2048						C2
TCGA-G9-7521	52	MALE	NA	T3	N1	M0		NA	NA	NA	NO	No	Hormone Therapy	0	942	0	942	NA	NA	0	942						C2
TCGA-EJ-7328	70	MALE	WHITE	T1	N0	M0		NA	NA	NA	NA	No	NA	0	842	0	842	0	842	0	842						C2
TCGA-KK-A8I5	55	MALE	NA	T2	N0	M0		NA	NA	NA	NO	No	NA	0	3096	0	3096	0	3096	0	3096						C2
TCGA-KC-A7FE	62	MALE	NA	T1	N0	M0		NA	NA	NA	NO	No	NA	0	352	0	352	0	352	0	352						C2
TCGA-HC-8265	66	MALE	NA	T3	N0	NA		NA	NA	NA	NA	No	NA	0	483	0	483	0	483	0	483						C2
TCGA-QU-A6IP	66	MALE	NA	T2	N0	M0		NA	NA	NA	NO	No	NA	0	2620	0	2620	0	2620	0	2620						C2
TCGA-KK-A7B3	62	MALE	NA	T3	N0	M0		NA	Primary	NA	NO	No	NA	0	899	0	899	1	294	1	294						C2
TCGA-KK-A8IJ	59	MALE	NA	T3	N1	M0		NA	Primary	NA	NA	No	NA	0	1559	0	1559	NA	NA	1	307						C2
TCGA-EJ-7314	62	MALE	WHITE	T2	N0	M0		NA	NA	NA	NA	No	NA	0	1150	0	1150	0	1150	0	1150						C2
TCGA-HC-7750	50	MALE	WHITE	T2	NA	M0		NA	NA	NA	NA	No	NA	0	522	0	522	0	522	0	522						C2
TCGA-HC-7818	66	MALE	WHITE	T2	N0	M0		NA	NA	NA	NA	No	NA	0	938	0	938	0	938	0	938						C2
TCGA-G9-6366	61	MALE	WHITE	T1	NA	NA		NA	NA	NA	NA	No	NA	0	1947	0	1947	0	1947	0	1947						C2
TCGA-HC-A6HY	51	MALE	NA	T1	NA	M0		NA	NA	NA	NA	No	NA	0	134	0	134	NA	NA	0	134						C2
TCGA-J4-A67Q	77	MALE	NA	T2	NA	M0		NA	NA	NA	NO	No	NA	0	975	0	975	0	975	0	975						C2
TCGA-G9-6343	62	MALE	WHITE	T2	NA	M0		NA	NA	NA	NA	No	NA	0	2450	0	2450	0	2450	0	2450						C2
TCGA-J4-A67K	68	MALE	NA	T2	NA	M0		NA	NA	NA	NO	No	NA	0	1004	0	1004	0	1004	0	1004						C2
TCGA-HC-7745	65	MALE	WHITE	T3	N0	NA		NA	NA	NA	NA	No	NA	0	721	0	721	0	721	0	721						C2
TCGA-J4-A67O	59	MALE	NA	T2	N0	M0		NA	NA	NA	NO	No	NA	0	839	0	839	0	839	0	839						C2
TCGA-HI-7169	55	MALE	WHITE	T2	N0	M0		NA	NA	NA	NA	No	NA	0	2684	0	2684	0	2684	0	2684						C2
TCGA-G9-6338	61	MALE	WHITE	T1	N0	M0		NA	NA	NA	NA	No	NA	0	2028	0	2028	0	2028	0	2028						C2
TCGA-EJ-7115	65	MALE	WHITE	T1	N0	M0		NA	NA	NA	NA	No	NA	0	2687	0	2687	0	2687	0	2687						C2
TCGA-TP-A8TT	64	MALE	NA	T1	N0	M0		NA	NA	NA	YES	No	NA	0	526	0	526	NA	NA	0	526						C2
TCGA-J4-A6M7	53	MALE	NA	T2	NA	M0		NA	NA	NA	NO	No	NA	0	512	0	512	0	512	0	512						C2
TCGA-G9-6499	66	MALE	WHITE	T3	N0	M0		NA	NA	NA	NA	No	NA	0	1543	0	1543	0	1543	0	1543						C2
TCGA-XK-AAJT	75	MALE	NA	T1	N0	M0		NA	NA	NA	NO	No	NA	0	1434	0	1434	NA	NA	0	1434						C2
TCGA-M7-A723	54	MALE	NA	T1	N1	M0		NA	NA	NA	YES	No	Hormone Therapy	0	763	0	763	0	763	0	763						C2
TCGA-EJ-A8FO	51	MALE	NA	T3	N0	M0		NA	NA	NA	NO	No	NA	0	282	0	282	0	282	0	282						C2
TCGA-KC-A4BN	55	MALE	NA	T1	N0	M0		NA	NA	NA	NO	No	NA	0	1815	0	1815	0	1815	0	1815						C2
TCGA-HC-8259	50	MALE	NA	T1	NA	M0		NA	NA	NA	NO	No	NA	0	924	0	924	0	924	0	924						C2
TCGA-J4-A83L	61	MALE	NA	T1	N0	M0		NA	NA	NA	NO	No	NA	0	720	0	720	0	720	0	720						C2
TCGA-CH-5790	64	MALE	WHITE	T2	N0	M0		NA	NA	NA	NA	No	NA	0	974	0	974	0	974	0	974						C2
TCGA-V1-A9ZG	64	MALE	NA	T1	N0	M0		NA	NA	NA	NO	No	NA	0	1517	0	1517	0	1517	0	1517						C2
TCGA-VN-A88P	60	MALE	NA	T1	N0	M0		NA	NA	NA	NO	No	NA	0	1260	0	1260	0	1260	0	1260						C2
TCGA-EJ-8468	63	MALE	NA	T3	N0	NA		NA	NA	NA	NO	No	NA	0	2347	0	2347	0	2347	0	2347						C2
TCGA-EJ-7797	53	MALE	WHITE	T1	N0	M0		NA	NA	NA	NA	No	NA	0	983	0	983	0	983	0	983						C2
TCGA-KC-A7FA	63	MALE	NA	T2	N0	M0		NA	NA	NA	NO	No	NA	0	598	0	598	0	598	0	598						C2
TCGA-G9-6348	68	MALE	WHITE	T3	N0	M0		NA	NA	NA	NA	No	NA	0	1515	0	1515	0	1515	0	1515						C2
TCGA-G9-6329	67	MALE	WHITE	T1	NA	M0		NA	NA	NA	NA	No	NA	0	1266	0	1266	0	1266	0	1266						C2
TCGA-EJ-5511	55	MALE	BLACK	T2	N0	M0		NA	NA	NA	NA	No	NA	0	1476	0	1476	0	1476	0	1476						C2
TCGA-G9-6362	57	MALE	WHITE	T1	N0	M0		NA	NA	NA	NA	No	NA	0	1443	0	1443	NA	NA	0	1443						C2
TCGA-G9-7509	48	MALE	NA	T1	NA	M0		NA	NA	NA	NO	No	NA	0	1610	0	1610	0	1610	0	1610						C2
TCGA-HC-7737	55	MALE	BLACK	T1	N1	M0		NA	NA	NA	NA	No	NA	0	1090	0	1090	0	1090	0	1090						C2
TCGA-EJ-7317	71	MALE	WHITE	T1	N0	M0		NA	NA	NA	NA	No	NA	0	771	0	771	0	771	0	771						C2
TCGA-KK-A6DY	50	MALE	NA	T1	N0	M0		NA	NA	NA	NO	No	NA	0	4295	0	4295	NA	NA	0	4295						C2
TCGA-V1-A8MF	65	MALE	NA	T2	N0	M0		NA	NA	NA	NO	No	NA	0	1449	0	1449	0	1449	0	1449						C2
TCGA-V1-A9OT	61	MALE	NA	T1	NA	M0		NA	Primary	NA	NO	No	NA	0	476	0	476	NA	NA	1	292						C2
TCGA-G9-6370	52	MALE	WHITE	T1	N0	M0		NA	NA	NA	NA	No	NA	0	1156	0	1156	0	1156	0	1156						C2
TCGA-V1-A8MJ	58	MALE	NA	T2	N1	M0		NA	NA	NA	NO	No	NA	0	1791	0	1791	NA	NA	0	1791						C2
TCGA-KK-A7AZ	56	MALE	NA	T2	N0	NA		NA	NA	NA	NA	No	NA	0	1519	0	1519	NA	NA	0	1519						C2
TCGA-CH-5753	70	MALE	WHITE	T3	N1	M0		NA	NA	NA	NA	No	NA	0	31	0	31	NA	NA	0	31						C2
TCGA-G9-7510	66	MALE	NA	T1	N0	M0		NA	NA	NA	NO	No	NA	0	1185	0	1185	0	1185	0	1185						C2
TCGA-V1-A9OQ	67	MALE	NA	T1	NA	M0		NA	NA	NA	NO	No	NA	0	371	0	371	0	371	0	371						C2
TCGA-EJ-5496	59	MALE	WHITE	T1	N0	M0		NA	NA	NA	NA	No	NA	0	595	0	595	0	595	0	595						C2
TCGA-SU-A7E7	60	MALE	NA	T2	N0	M0		NA	NA	NA	NO	No	NA	0	551	0	551	0	551	0	551						C2
TCGA-V1-A9OX	56	MALE	NA	T2	N0	M0		NA	NA	NA	NO	No	NA	0	1134	0	1134	NA	NA	0	1134						C2
TCGA-HC-7819	53	MALE	WHITE	T2	N0	M0		NA	NA	NA	NA	No	NA	0	543	0	543	0	543	0	543						C2
TCGA-2A-A8VL	51	MALE	NA	T2	N0	M0		NA	NA	NA	NO	No	NA	0	621	0	621	NA	NA	0	621						C2
TCGA-CH-5743	66	MALE	WHITE	T2	N0	M0		NA	Primary	NA	NA	No	NA	0	425	0	425	0	425	1	425						C2
TCGA-KK-A8IG	55	MALE	NA	T2	N0	M0		NA	NA	NA	NO	No	NA	0	2505	0	2505	0	2505	0	2505						C2
TCGA-XJ-A83H	57	MALE	NA	T2	NA	M0		NA	NA	NA	NO	No	NA	0	1280	0	1280	NA	NA	0	1280						C2
TCGA-WW-A8ZI	70	MALE	NA	T2	N0	M0		NA	NA	NA	NO	No	NA	0	449	0	449	0	449	0	449						C2
TCGA-J4-A83M	64	MALE	NA	T2	N0	M0		NA	Primary	NA	NO	No	NA	0	543	0	543	1	521	1	521						C2
TCGA-G9-6339	58	MALE	NA	T3	N0	M0		NA	Primary	NA	NO	No	NA	0	2551	0	2551	1	1634	1	1634						C2
TCGA-G9-6498	53	MALE	NA	T1	NA	M0		NA	Primary	NA	NO	No	NA	0	1952	0	1952	1	1342	1	1342						C2
TCGA-HC-7210	74	MALE	WHITE	T2	N0	NA		NA	NA	NA	NA	No	NA	0	868	0	868	0	868	0	868						C2
TCGA-VP-A879	70	MALE	NA	T1	N0	M0		NA	NA	NA	NO	No	NA	1	728	0	728	0	728	0	728						C2
TCGA-XJ-A9DQ	48	MALE	NA	T1	NA	M0		NA	NA	NA	NO	No	NA	0	91	0	91	NA	NA	0	91						C2
TCGA-EJ-7312	58	MALE	NA	T3	N0	M0		NA	NA	NA	NO	No	NA	0	1099	0	1099	0	1099	0	1099						C2
TCGA-KK-A6E5	63	MALE	NA	T1	N0	M0		NA	NA	NA	NO	No	NA	0	2073	0	2073	0	2073	0	2073						C2
TCGA-FC-A66V	74	MALE	NA	T3	N0	M0		NA	NA	NA	NO	No	NA	0	524	0	524	0	524	0	524						C2
TCGA-J4-A67M	55	MALE	NA	T2	N0	M0		NA	NA	NA	NO	No	NA	0	941	0	941	0	941	0	941						C2
TCGA-G9-6384	53	MALE	WHITE	T1	N0	M0		NA	NA	NA	NA	No	NA	0	765	0	765	0	765	0	765						C2
TCGA-EJ-A46D	53	MALE	NA	T2	N0	M0		NA	NA	NA	NO	No	NA	0	626	0	626	0	626	0	626						C2
TCGA-EJ-A46H	60	MALE	NA	T1	N0	M0		NA	NA	NA	NO	No	NA	0	724	0	724	0	724	0	724						C2
TCGA-ZG-A9L6	64	MALE	NA	T1	N0	M0		NA	Primary	NA	NA	No	NA	0	687	0	687	NA	NA	1	664						C2
TCGA-V1-A8WL	64	MALE	NA	T1	N0	M0		NA	NA	NA	NO	No	NA	0	1948	0	1948	0	1948	0	1948						C2
TCGA-G9-6369	55	MALE	WHITE	T1	N0	M0		NA	NA	NA	NA	No	NA	0	1215	0	1215	0	1215	0	1215						C2
TCGA-YL-A8SK	67	MALE	NA	T3	N1	M0		NA	NA	NA	YES	No	Hormone Therapy	0	1408	0	1408	NA	NA	0	1408						C2
TCGA-G9-6347	59	MALE	NA	T1	NA	M0		NA	NA	NA	NO	No	NA	0	2089	0	2089	0	2089	0	2089						C2
TCGA-V1-A8MK	41	MALE	NA	T2	N0	M0		NA	NA	NA	NO	No	NA	0	508	0	508	0	508	0	508						C2
TCGA-HC-8216	58	MALE	NA	T2	N0	M0		NA	NA	NA	NA	No	NA	0	682	0	682	0	682	0	682						C3
TCGA-J4-A6G1	68	MALE	NA	T2	N0	M0		NA	NA	NA	YES	No	NA	0	769	0	769	0	769	0	769						C3
TCGA-VP-A87H	76	MALE	NA	T2	N0	M0		NA	NA	NA	NO	No	NA	0	663	0	663	0	663	0	663						C3
TCGA-HC-7744	46	MALE	WHITE	T3	N0	M0		NA	NA	NA	NA	No	NA	0	531	0	531	0	531	0	531						C3
TCGA-M7-A722	65	MALE	NA	T2	N0	M0		NA	Primary	NA	NO	No	NA	0	1060	0	1060	NA	NA	1	559						C3
TCGA-ZG-A9L5	58	MALE	NA	T2	N1	M0		NA	NA	NA	NA	No	NA	0	908	0	908	NA	NA	0	908						C3
TCGA-ZG-A9L0	71	MALE	NA	T3	N1	M0		NA	NA	NA	NA	No	NA	0	355	0	355	NA	NA	0	355						C3
TCGA-CH-5768	72	MALE	WHITE	T3	N0	M0		NA	NA	NA	NA	No	NA	0	731	0	731	0	731	0	731						C3
TCGA-HC-7738	58	MALE	WHITE	T2	NA	M0		NA	Primary	NA	NA	No	NA	0	964	0	964	NA	NA	1	420						C3
TCGA-EJ-7327	61	MALE	WHITE	T2	N0	M0		NA	NA	NA	NA	No	NA	0	923	0	923	0	923	0	923						C3
TCGA-YL-A8HO	67	MALE	NA	T3	N0	M0		NA	Primary	NA	NO	No	NA	0	2304	0	2304	NA	NA	1	1068						C3
TCGA-KK-A8IK	56	MALE	NA	T1	N0	M0		NA	NA	NA	NO	No	NA	0	2052	0	2052	0	2052	0	2052						C3
TCGA-V1-A9Z7	54	MALE	NA	T2	N0	M0		NA	NA	NA	NO	No	NA	0	874	0	874	0	874	0	874						C3
TCGA-ZG-A9LN	57	MALE	NA	T1	N1	M0		NA	NA	NA	NO	No	Hormone Therapy	0	115	0	115	NA	NA	0	115						C3
TCGA-VP-A87C	67	MALE	NA	T1	N0	M0		NA	NA	NA	NO	No	NA	0	1690	0	1690	0	1690	0	1690						C3
TCGA-EJ-A7NM	64	MALE	NA	T3	N1	M0		NA	NA	NA	NO	No	NA	0	128	0	128	0	128	0	128						C3
TCGA-EJ-8472	63	MALE	NA	T3	N0	M0		NA	Primary	NA	NO	No	NA	0	756	0	756	NA	NA	1	196						C3
TCGA-CH-5750	72	MALE	WHITE	T2	N0	M0		NA	NA	NA	NA	No	NA	0	396	0	396	0	396	0	396						C3
TCGA-EJ-8470	58	MALE	NA	T2	N0	M0		NA	NA	NA	NO	No	NA	0	1159	0	1159	0	1159	0	1159						C3
TCGA-EJ-A65D	66	MALE	NA	T3	N0	M0		NA	NA	NA	NO	No	NA	0	393	0	393	0	393	0	393						C3
TCGA-EJ-A65E	67	MALE	NA	T3	N0	M0		NA	NA	NA	NO	No	NA	0	417	0	417	0	417	0	417						C3
TCGA-YL-A8SJ	60	MALE	NA	T3	N0	M0		NA	Primary	NA	NO	No	NA	0	1395	0	1395	1	752	1	752						C3
TCGA-YJ-A8SW	67	MALE	NA	T1	N0	NA		NA	NA	NA	NA	No	NA	0	148	0	148	NA	NA	0	148						C3
TCGA-CH-5748	64	MALE	WHITE	T3	N0	NA		NA	NA	NA	NA	No	NA	0	31	0	31	NA	NA	0	31						C3
TCGA-HC-A631	67	MALE	NA	T2	N0	M0		NA	NA	NA	NA	No	NA	0	54	0	54	NA	NA	0	54						C3
TCGA-EJ-7788	53	MALE	WHITE	T3	N0	M0		NA	NA	NA	NA	No	NA	0	859	0	859	0	859	0	859						C3
TCGA-EJ-A65M	65	MALE	NA	T2	N0	M0		NA	NA	NA	NO	No	NA	0	230	0	230	0	230	0	230						C3
TCGA-ZG-A8QW	72	MALE	NA	T3	N1	M0		NA	NA	NA	NA	No	NA	0	94	0	94	NA	NA	0	94						C3
TCGA-TP-A8TV	62	MALE	NA	T1	N0	M0		NA	NA	NA	YES	No	NA	0	610	0	610	0	610	0	610						C3
TCGA-EJ-5531	62	MALE	WHITE	T2	N0	M0		NA	NA	NA	NA	No	NA	0	1273	0	1273	0	1273	0	1273						C3
TCGA-HC-7817	52	MALE	NA	T3	NA	M0		NA	NA	NA	NA	No	NA	0	928	0	928	0	928	0	928						C3
TCGA-M7-A725	56	MALE	NA	T3	N0	M0		NA	NA	NA	NO	No	NA	0	573	0	573	0	573	0	573						C3
TCGA-EJ-5507	54	MALE	WHITE	T2	N1	M0		NA	NA	NA	NA	No	NA	0	1457	0	1457	0	1457	0	1457						C3
TCGA-ZG-A9L9	60	MALE	NA	T2	N1	M0		NA	Primary	NA	YES	No	NA	0	617	0	617	NA	NA	1	51						C3
TCGA-ZG-A9L2	70	MALE	NA	T3	N0	M0		NA	Primary	NA	NO	No	NA	0	1154	0	1154	NA	NA	1	180						C3
TCGA-G9-A9S4	62	MALE	NA	T2	N1	M0		NA	NA	NA	NO	No	Hormone Therapy	0	906	0	906	0	906	0	906						C3
TCGA-YL-A8SO	64	MALE	NA	T1	NA	M0		NA	NA	NA	NO	No	Hormone Therapy	0	3479	0	3479	NA	NA	0	3479						C3
TCGA-YL-A8SC	66	MALE	NA	T3	N0	M0		NA	Primary	NA	NO	No	Hormone Therapy	0	1261	0	1261	NA	NA	1	152						C3
TCGA-G9-6363	64	MALE	WHITE	T2	N0	M0		NA	NA	NA	NA	No	NA	0	1378	0	1378	0	1378	0	1378						C3
TCGA-EJ-5499	61	MALE	ASIAN	T2	N0	M0		NA	NA	NA	NA	No	NA	0	1415	0	1415	0	1415	0	1415						C3
TCGA-EJ-A46F	57	MALE	NA	T2	N1	M0		NA	Primary	NA	NO	No	NA	0	783	0	783	NA	NA	1	215						C3
TCGA-EJ-A7NN	61	MALE	NA	T3	N1	M0		NA	Primary	NA	NO	No	NA	0	197	0	197	1	197	1	197						C3
TCGA-V1-A8WW	59	MALE	NA	T2	N1	M0		NA	NA	NA	NO	No	Hormone Therapy	0	1078	0	1078	0	1078	0	1078						C3
TCGA-CH-5794	65	MALE	WHITE	T2	N0	M0		NA	NA	NA	NA	No	NA	0	882	0	882	0	882	0	882						C3
TCGA-VP-A876	46	MALE	NA	T1	N0	NA		NA	NA	NA	NO	No	NA	0	3333	0	3333	0	3333	0	3333						C3
TCGA-FC-A4JI	70	MALE	NA	T4	NA	M0		NA	NA	NA	YES	No	Hormone Therapy	0	877	0	877	0	877	0	877						C4
TCGA-EJ-5514	66	MALE	WHITE	T1	N0	M0		NA	NA	NA	NA	No	NA	0	1829	0	1829	0	1829	0	1829						C4
TCGA-YL-A9WH	67	MALE	NA	T3	N1	M0		NA	NA	NA	YES	No	Hormone Therapy	0	427	0	427	NA	NA	0	427						C4
TCGA-ZG-A9KY	73	MALE	NA	T1	N1	M0		NA	NA	NA	NA	No	NA	0	130	0	130	NA	NA	0	130						C4
TCGA-CH-5754	65	MALE	WHITE	T3	N1	M0		NA	NA	NA	NA	No	NA	0	62	0	62	NA	NA	0	62						C4
TCGA-XK-AAIV	63	MALE	NA	T1	N1	M0		NA	NA	NA	YES	No	Hormone Therapy	0	1133	0	1133	0	1133	0	1133						C4
TCGA-HC-7213	53	MALE	WHITE	T3	N0	M0		NA	Primary	NA	NA	No	NA	0	1219	0	1219	NA	NA	1	170						C4
TCGA-V1-A9O5	64	MALE	NA	T2	N1	M0		NA	Primary	NA	YES	No	Hormone Therapy	0	1932	0	1932	1	124	1	124						C4
TCGA-G9-A9S0	53	MALE	NA	T2	N1	M0		NA	Metastasis	NA	YES	No	NA	1	791	1	791	NA	NA	1	423						C4
TCGA-KK-A8ID	70	MALE	NA	T2	N1	M0		NA	NA	NA	NO	No	Hormone Therapy	0	2107	0	2107	0	2107	0	2107						C4
TCGA-KK-A7B4	64	MALE	NA	T3	N1	M0		NA	Primary	NA	NO	No	Hormone Therapy	0	987	0	987	NA	NA	1	637						C4
TCGA-V1-A9OL	65	MALE	NA	T2	N0	M0		NA	Primary	NA	NO	No	NA	0	1913	0	1913	1	105	1	105						C4
TCGA-EJ-5525	67	MALE	WHITE	T3	N0	M0		NA	Metastasis	NA	NA	No	NA	0	1115	0	1115	NA	NA	1	546						C4
TCGA-KK-A59X	55	MALE	NA	T3	N1	M0		NA	Recurrence	NA	NO	No	NA	0	2535	0	2535	NA	NA	1	2233						C4
TCGA-HC-A9TH	58	MALE	NA	T1	N0	M0		NA	Primary	NA	NA	No	Hormone Therapy	0	844	0	844	NA	NA	1	351						C4
TCGA-J9-A8CL	66	MALE	NA	T3	NA	M0		NA	Primary	NA	NA	No	NA	0	405	0	405	NA	NA	1	132						C4
TCGA-J9-A52E	65	MALE	NA	T2	N0	NA		NA	NA	NA	NO	No	Hormone Therapy	0	323	0	323	NA	NA	0	323						C4
TCGA-CH-5769	48	MALE	WHITE	T3	N0	M0		NA	NA	NA	NA	No	NA	0	62	0	62	NA	NA	0	62						C4
TCGA-EJ-5518	66	MALE	WHITE	T3	N0	M0		NA	Metastasis	NA	NA	No	NA	0	2118	0	2118	NA	NA	1	2104						C4
TCGA-V1-A8WV	52	MALE	NA	T2	N1	M0		NA	NA	NA	NO	No	Hormone Therapy	0	686	0	686	0	686	0	686						C4
TCGA-EJ-8469	46	MALE	NA	T3	N0	M0		NA	Recurrence	NA	NO	No	NA	0	2324	0	2324	NA	NA	1	1925						C4
TCGA-J4-A6G3	57	MALE	NA	T2	N0	M0		NA	Primary	NA	YES	No	Hormone Therapy	0	849	0	849	NA	NA	1	618						C4
TCGA-CH-5751	68	MALE	WHITE	T4	N1	M0		NA	Metastasis	NA	NA	No	NA	0	1065	0	1065	1	365	1	365						C4
TCGA-EJ-7789	66	MALE	BLACK	T1	N0	M0		NA	NA	NA	NA	No	NA	0	1105	0	1105	0	1105	0	1105						C4
TCGA-YL-A8SL	74	MALE	NA	T3	N1	M0		NA	NA	NA	NO	No	Hormone Therapy	0	987	0	987	0	987	0	987						C4
TCGA-KK-A6E7	46	MALE	NA	T1	N1	M0		NA	Primary	NA	NO	No	NA	0	2760	0	2760	NA	NA	1	925						C4
TCGA-YL-A8S8	68	MALE	NA	T3	N0	M0		NA	Primary	NA	NO	No	NA	0	1890	0	1890	NA	NA	1	679						C4
TCGA-XQ-A8TA	59	MALE	NA	T3	NA	M1		NA	NA	NA	NO	Yes	NA	1	146	1	146	NA	NA	1	146						C4
TCGA-EJ-A46G	71	MALE	NA	T3	N0	M0		NA	NA	NA	NO	No	NA	0	668	0	668	0	668	0	668						C4
TCGA-KK-A59V	64	MALE	NA	T3	N0	M0		NA	NA	NA	NO	No	NA	0	3440	0	3440	0	3440	0	3440						C4
TCGA-CH-5788	69	MALE	WHITE	T3	N1	M0		NA	NA	NA	NA	No	Hormone Therapy	0	821	0	821	NA	NA	0	821						C4
TCGA-KC-A7F5	54	MALE	NA	T2	N0	M0		NA	NA	NA	NO	No	NA	0	91	0	91	0	91	0	91						C4
TCGA-V1-A9O5.1	64	MALE	NA	T2	N1	M0		NA	Primary	NA	YES	No	Hormone Therapy	0	1932	0	1932	1	124	1	124						C4
TCGA-M7-A724	64	MALE	NA	T1	N0	M0		NA	NA	NA	NO	No	Hormone Therapy	0	889	0	889	NA	NA	0	889						C4
TCGA-YL-A8HM	66	MALE	NA	T3	N0	M0		NA	Primary	NA	YES	No	Hormone Therapy	0	1482	0	1482	1	1473	1	1473						C4
TCGA-XK-AAJP	66	MALE	NA	T1	N0	M0		NA	NA	NA	NO	No	NA	0	1259	0	1259	0	1259	0	1259						C4
TCGA-FC-7961	62	MALE	WHITE	T1	N0	M0		NA	NA	NA	NA	No	NA	0	469	0	469	0	469	0	469						C4
TCGA-KK-A5A1	72	MALE	NA	T3	N0	M0		NA	Recurrence	NA	NO	No	NA	1	2469	NA	2469	NA	NA	1	203						C4
TCGA-HC-A4ZV	56	MALE	NA	T2	N0	NA		NA	NA	NA	NA	No	NA	0	23	0	23	NA	NA	0	23						C4
TCGA-EJ-7782	71	MALE	BLACK	T2	N0	M0		NA	NA	NA	NA	No	NA	0	1167	0	1167	0	1167	0	1167						C4
TCGA-J9-A52D	71	MALE	NA	T2	NA	M0		NA	NA	NA	NO	No	NA	0	212	0	212	NA	NA	0	212						C4
TCGA-ZG-A9N3	73	MALE	NA	T1	N1	M0		NA	NA	NA	NO	No	Hormone Therapy	0	349	0	349	NA	NA	0	349						C4
TCGA-YL-A9WY	57	MALE	NA	T3	N1	M0		NA	Primary	NA	NO	No	Hormone Therapy	0	1098	0	1098	NA	NA	1	765						C4
TCGA-YL-A9WI	63	MALE	NA	T3	N1	M0		NA	NA	NA	NO	No	NA	0	1623	0	1623	NA	NA	0	1623						C4
TCGA-CH-5752	66	MALE	WHITE	T3	N0	M0		NA	NA	NA	NA	No	Hormone Therapy	0	943	0	943	0	943	0	943						C4
TCGA-KK-A6E1	57	MALE	NA	T2	N1	M0		NA	NA	NA	YES	No	Hormone Therapy	0	2198	0	2198	0	2198	0	2198						C4
TCGA-XK-AAIW	78	MALE	NA	T2	N0	M0		NA	Primary	NA	NO	No	NA	0	1218	0	1218	0	1218	1	427						C4
TCGA-CH-5761	61	MALE	WHITE	T3	N0	M0		NA	NA	NA	NA	No	NA	0	28	0	28	NA	NA	0	28						C4
