# Supplementary material for: System Analysis Identifies MYBL2 As a Novel Oncogene Target for Metastatic Prostate Cancer
Source: J Cancer. 2025 Feb 11;16(6):1768–81. doi: 10.7150/jca.107232 (PMC11905402; doi:10.7150/jca.107232)
Supplement: Supplementary file 1 — Supplementary tables. [file jcav16p1768s1.zip › Supporting Table/S3 Table.xls]

id	MYBL2-1_count	MYBL2-2_count	MYBL2-3_count	CG-1_count	CG-2_count	CG-3_count	MYBL2-1_tpm	MYBL2-2_tpm	MYBL2-3_tpm	CG-1_tpm	CG-2_tpm	CG-3_tpm	MYBL2_mean	CG_mean	log2(fc)	PValue	FDR	Symbol	Description	KEGG_A_class	KEGG_B_class	Pathway	K_ID	GO Component	GO Function	GO Process	TF_family
ENSG00000124116	11	9	4	0	0	0	1.852	1.51	0.586	0	0	0	1.316	0.001	-10.36194377	0.000689997	0.062960404	WFDC3	WAP four-disulfide core domain 3 [Source:HGNC Symbol;Acc:HGNC:15957]	-	-	-	-	GO:0005576//extracellular region;GO:0005615//extracellular space	GO:0004867//serine-type endopeptidase inhibitor activity;GO:0005515//protein binding;GO:0030414//peptidase inhibitor activity	GO:0019731//antibacterial humoral response;GO:0045087//innate immune response	--
ENSG00000254445	6	9	9	0	0	0	0.491	0.678	0.74	0	0	0	0.636333333	0.001	-9.313638887	0.000604316	0.058945163	HSPB2-C11orf52	HSPB2-C11orf52 readthrough (NMD candidate) [Source:HGNC Symbol;Acc:HGNC:41996]	-	-	-	-	GO:0005634//nucleus;GO:0005737//cytoplasm	GO:0005212//structural constituent of eye lens	-	--
ENSG00000131152	5	5	1	0	0	0	0.735	0.622	0.206	0	0	0	0.521	0.001	-9.025139562	0.031175996	0.366920546	-	novel protein	-	-	-	-	-	-	-	--
ENSG00000214940	5	0	6	0	0	0	0.552	0	0.695	0	0	0	0.415666667	0.001	-8.699283249	0.043632441	0.408376392	NPIPA8	nuclear pore complex interacting protein family member A8 [Source:HGNC Symbol;Acc:HGNC:41983]	-	-	-	-	-	-	-	--
ENSG00000204701	2	6	4	0	0	0	0.079	0.391	0.317	0	0	0	0.262333333	0.001	-8.035257325	0.0209548	0.312394303	OR2J3	olfactory receptor family 2 subfamily J member 3 [Source:HGNC Symbol;Acc:HGNC:8261]	Organismal Systems	Sensory system	ko04740//Olfactory transduction	K04257	GO:0005886//plasma membrane;GO:0016020//membrane	GO:0004930//G protein-coupled receptor activity;GO:0004984//olfactory receptor activity	GO:0007165//signal transduction;GO:0007186//G protein-coupled receptor signaling pathway;GO:0007608//sensory perception of smell;GO:0050896//response to stimulus;GO:0050911//detection of chemical stimulus involved in sensory perception of smell	--
ENSG00000160191	3	4	3	0	0	0	0.244	0.294	0.236	0	0	0	0.258	0.001	-8.011227255	0.038201968	0.390359323	PDE9A	phosphodiesterase 9A [Source:HGNC Symbol;Acc:HGNC:8795]	Metabolism;Metabolism	Global and overview maps;Nucleotide metabolism	ko01100//Metabolic pathways;ko00230//Purine metabolism	K13761;K13761	GO:0005654//nucleoplasm;GO:0005737//cytoplasm;GO:0005783//endoplasmic reticulum;GO:0005794//Golgi apparatus;GO:0005829//cytosol;GO:0005886//plasma membrane;GO:0016020//membrane;GO:0032587//ruffle membrane;GO:0042383//sarcolemma;GO:0042995//cell projection;GO:0043204//perikaryon;GO:0048471//perinuclear region of cytoplasm	GO:0004114//3',5'-cyclic-nucleotide phosphodiesterase activity;GO:0005515//protein binding;GO:0008081//phosphoric diester hydrolase activity;GO:0016787//hydrolase activity;GO:0042802//identical protein binding;GO:0046872//metal ion binding;GO:0047555//3',5'-cyclic-GMP phosphodiesterase activity	GO:0007165//signal transduction;GO:0010613//positive regulation of cardiac muscle hypertrophy;GO:0046068//cGMP metabolic process;GO:0046069//cGMP catabolic process;GO:1900273//positive regulation of long-term synaptic potentiation;GO:2000178//negative regulation of neural precursor cell proliferation	--
ENSG00000184343	5	4	1	0	0	0	0.542	0.11	0.035	0	0	0	0.229	0.001	-7.839203788	0.042407613	0.404577751	SRPK3	SRSF protein kinase 3 [Source:HGNC Symbol;Acc:HGNC:11402]	-	-	-	-	GO:0005575//cellular_component;GO:0005634//nucleus;GO:0005737//cytoplasm	GO:0000166//nucleotide binding;GO:0004672//protein kinase activity;GO:0004674//protein serine/threonine kinase activity;GO:0005515//protein binding;GO:0005524//ATP binding;GO:0016301//kinase activity;GO:0016740//transferase activity;GO:0106310//protein serine kinase activity	GO:0000245//spliceosomal complex assembly;GO:0006468//protein phosphorylation;GO:0007517//muscle organ development;GO:0007519//skeletal muscle tissue development;GO:0016310//phosphorylation;GO:0030154//cell differentiation;GO:0035556//intracellular signal transduction;GO:0050684//regulation of mRNA processing;GO:0060537//muscle tissue development	--
ENSG00000154118	3	4	3	0	0	0	0.089	0.108	0.09	0	0	0	0.095666667	0.001	-6.579944426	0.038201968	0.390359323	JPH3	junctophilin 3 [Source:HGNC Symbol;Acc:HGNC:14203]	-	-	-	-	GO:0005783//endoplasmic reticulum;GO:0005789//endoplasmic reticulum membrane;GO:0005886//plasma membrane;GO:0014701//junctional sarcoplasmic reticulum membrane;GO:0016020//membrane;GO:0030314//junctional membrane complex	GO:0003674//molecular_function;GO:0005515//protein binding	GO:0007612//learning;GO:0007613//memory;GO:0035640//exploration behavior;GO:0040011//locomotion;GO:0048167//regulation of synaptic plasticity;GO:0048168//regulation of neuronal synaptic plasticity;GO:0050885//neuromuscular process controlling balance;GO:0060314//regulation of ryanodine-sensitive calcium-release channel activity;GO:0060402//calcium ion transport into cytosol	--
ENSG00000102383	5	6	9	0	0	1	0.109	0.127	0.212	0	0	0.024	0.149333333	0.008	-4.222392421	0.009106538	0.227288476	ZDHHC15	zinc finger DHHC-type palmitoyltransferase 15 [Source:HGNC Symbol;Acc:HGNC:20342]	-	-	-	-	GO:0000139//Golgi membrane;GO:0005783//endoplasmic reticulum;GO:0005794//Golgi apparatus;GO:0014069//postsynaptic density;GO:0016020//membrane;GO:0045202//synapse;GO:0098794//postsynapse	GO:0005515//protein binding;GO:0008270//zinc ion binding;GO:0016409//palmitoyltransferase activity;GO:0016740//transferase activity;GO:0016746//acyltransferase activity;GO:0019705//protein-cysteine S-myristoyltransferase activity;GO:0019706//protein-cysteine S-palmitoyltransferase activity;GO:0046872//metal ion binding;GO:0140439//protein-cysteine S-stearoyltransferase activity	GO:0006612//protein targeting to membrane;GO:0016188//synaptic vesicle maturation;GO:0018230//peptidyl-L-cysteine S-palmitoylation;GO:0018345//protein palmitoylation;GO:0045184//establishment of protein localization;GO:0061001//regulation of dendritic spine morphogenesis;GO:0062237//protein localization to postsynapse;GO:0072657//protein localization to membrane;GO:0140450//protein targeting to G…	--
ENSG00000167483	4	8	2	0	0	1	0.225	0.317	0.097	0	0	0.036	0.213	0.012	-4.14974712	0.037555998	0.387506197	NIBAN3	niban apoptosis regulator 3 [Source:HGNC Symbol;Acc:HGNC:24130]	-	-	-	-	-	GO:0005515//protein binding	-	--
ENSG00000118473	5	3	6	0	1	0	0.207	0.108	0.208	0	0.031	0	0.174333333	0.010333333	-4.076470826	0.034944408	0.378720617	SGIP1	SH3GL interacting endocytic adaptor 1 [Source:HGNC Symbol;Acc:HGNC:25412]	-	-	-	-	GO:0005737//cytoplasm;GO:0005829//cytosol;GO:0005886//plasma membrane;GO:0005905//clathrin-coated pit;GO:0016020//membrane;GO:0030122//AP-2 adaptor complex;GO:0030136//clathrin-coated vesicle	GO:0005515//protein binding;GO:0005543//phospholipid binding;GO:0008017//microtubule binding;GO:0015631//tubulin binding;GO:0017124//SH3 domain binding	GO:0002021//response to dietary excess;GO:0006897//endocytosis;GO:0048260//positive regulation of receptor-mediated endocytosis;GO:0072583//clathrin-dependent endocytosis;GO:0097009//energy homeostasis;GO:2000253//positive regulation of feeding behavior	--
ENSG00000197165	4	3	7	0	0	1	0.339	0.207	0.53	0	0	0.085	0.358666667	0.028333333	-3.662071426	0.03551483	0.380467693	SULT1A2	sulfotransferase family 1A member 2 [Source:HGNC Symbol;Acc:HGNC:11454]	Human Diseases	Cancer: overview	ko05204//Chemical carcinogenesis - DNA adducts	K01014	GO:0005737//cytoplasm;GO:0005829//cytosol	GO:0004062//aryl sulfotransferase activity;GO:0005515//protein binding;GO:0008146//sulfotransferase activity;GO:0016740//transferase activity;GO:0047894//flavonol 3-sulfotransferase activity	GO:0006068//ethanol catabolic process;GO:0006584//catecholamine metabolic process;GO:0006629//lipid metabolic process;GO:0006805//xenobiotic metabolic process;GO:0008202//steroid metabolic process;GO:0009309//amine biosynthetic process;GO:0018958//phenol-containing compound metabolic process;GO:0050427//3'-phosphoadenosine 5'-phosphosulfate metabolic process;GO:0051923//sulfation	--
ENSG00000072952	12	6	11	0	2	3	0.331	0.711	0.249	0	0.044	0.068	0.430333333	0.037333333	-3.526918363	0.021258549	0.313565334	IRAG1	inositol 1,4,5-triphosphate receptor associated 1 [Source:HGNC Symbol;Acc:HGNC:7237]	Environmental Information Processing;Organismal Systems	Signal transduction;Circulatory system	ko04022//cGMP-PKG signaling pathway;ko04270//Vascular smooth muscle contraction	K12337;K12337	GO:0005737//cytoplasm;GO:0005789//endoplasmic reticulum membrane;GO:0016020//membrane;GO:0016529//sarcoplasmic reticulum;GO:0031095//platelet dense tubular network membrane;GO:0048471//perinuclear region of cytoplasm	GO:0005515//protein binding	GO:0019934//cGMP-mediated signaling	--
ENSG00000124257	5	12	10	0	0	2	0.522	1.147	1.149	0	0	0.259	0.939333333	0.086333333	-3.443647609	0.008001414	0.213816576	NEURL2	neuralized E3 ubiquitin protein ligase 2 [Source:HGNC Symbol;Acc:HGNC:16156]	-	-	-	-	GO:0005737//cytoplasm;GO:0005829//cytosol	GO:0061630//ubiquitin protein ligase activity	GO:0016567//protein ubiquitination;GO:0035556//intracellular signal transduction	--
ENSG00000257390	19	53	21	8	0	0	1.366	3.432	1.56	0.688	0	0	2.119333333	0.229333333	-3.208092546	0.038784809	0.392774727	-	novel protein	-	-	-	-	GO:0016607//nuclear speck;GO:0036464//cytoplasmic ribonucleoprotein granule	GO:0005515//protein binding	-	--
ENSG00000203797	6	8	5	0	1	1	0.401	0.484	0.309	0	0.066	0.067	0.398	0.044333333	-3.166304686	0.028610887	0.352639056	DDO	D-aspartate oxidase [Source:HGNC Symbol;Acc:HGNC:2727]	Metabolism;Cellular Processes;Metabolism;Metabolism	Global and overview maps;Transport and catabolism;Amino acid metabolism;Metabolism of other amino acids	ko01100//Metabolic pathways;ko04146//Peroxisome;ko00250//Alanine, aspartate and glutamate metabolism;ko00470//D-Amino acid metabolism	K00272;K00272;K00272;K00272	GO:0005737//cytoplasm;GO:0005777//peroxisome;GO:0005782//peroxisomal matrix;GO:0005829//cytosol	GO:0003884//D-amino-acid oxidase activity;GO:0005515//protein binding;GO:0008445//D-aspartate oxidase activity;GO:0016491//oxidoreductase activity;GO:0071949//FAD binding	GO:0006520//cellular amino acid metabolic process;GO:0006531//aspartate metabolic process;GO:0006533//aspartate catabolic process;GO:0007320//insemination;GO:0007625//grooming behavior;GO:0019478//D-amino acid catabolic process;GO:0042445//hormone metabolic process;GO:0046416//D-amino acid metabolic process	--
ENSG00000198723	8	7	5	2	1	0	0.983	0.489	0.389	0.175	0.076	0	0.620333333	0.083666667	-2.890318786	0.040623921	0.398998375	SAXO5	stabilizer of axonemal microtubules 5 [Source:HGNC Symbol;Acc:HGNC:24745]	-	-	-	-	-	GO:0005515//protein binding	-	--
ENSG00000283900	45	51	39	0	5	13	3.321	3.429	2.873	0	0.376	0.965	3.207666667	0.447	-2.843177492	0.004702748	0.163555408	TPTEP2-CSNK1E	TPTEP2-CSNK1E readthrough [Source:HGNC Symbol;Acc:HGNC:53829]	Human Diseases;Human Diseases;Environmental Information Processing;Environmental Information Processing;Environmental Information Processing;Environmental Information Processing;Organismal Systems;Environmental Information Processing	Neurodegenerative disease;Neurodegenerative disease;Signal transduction;Signal transduction;Signal transduction;Signal transduction;Environmental adaptation;Signal transduction	ko05022//Pathways of neurodegeneration - multiple diseases;ko05010//Alzheimer disease;ko04310//Wnt signaling pathway;ko04390//Hippo signaling pathway;ko04068//FoxO signaling pathway;ko04340//Hedgehog signaling pathway;ko04710//Circadian rhythm;ko04392//Hippo signaling pathway - multiple species	K08960;K08960;K08960;K08960;K08960;K08960;K08960;K08960	-	GO:0000166//nucleotide binding;GO:0004672//protein kinase activity;GO:0004674//protein serine/threonine kinase activity;GO:0005524//ATP binding;GO:0016301//kinase activity	GO:0006468//protein phosphorylation;GO:0016310//phosphorylation	--
ENSG00000213199	7	15	11	3	3	2	1.083	0.974	1.645	0.236	0.224	0.128	1.234	0.196	-2.654416835	0.027694376	0.34884209	ASIC3	acid sensing ion channel subunit 3 [Source:HGNC Symbol;Acc:HGNC:101]	Organismal Systems	Sensory system	ko04750//Inflammatory mediator regulation of TRP channels	K04830	GO:0005737//cytoplasm;GO:0005886//plasma membrane;GO:0016020//membrane;GO:0048471//perinuclear region of cytoplasm	GO:0005261//cation channel activity;GO:0005272//sodium channel activity;GO:0015280//ligand-gated sodium channel activity;GO:0042931//enterobactin transmembrane transporter activity;GO:0044736//acid-sensing ion channel activity	GO:0006811//ion transport;GO:0006812//cation transport;GO:0006814//sodium ion transport;GO:0007165//signal transduction;GO:0007600//sensory perception;GO:0009408//response to heat;GO:0009612//response to mechanical stimulus;GO:0010447//response to acidic pH;GO:0034220//ion transmembrane transport;GO:0035725//sodium ion transmembrane transport;GO:0042930//enterobactin transport;GO:0050907//detecti…	--
ENSG00000004809	6	11	12	0	2	2	0.608	0.874	0.91	0	0.251	0.134	0.797333333	0.128333333	-2.635287039	0.012838224	0.262202564	SLC22A16	solute carrier family 22 member 16 [Source:HGNC Symbol;Acc:HGNC:20302]	-	-	-	-	GO:0005829//cytosol;GO:0005886//plasma membrane;GO:0016020//membrane	GO:0005275//amine transmembrane transporter activity;GO:0015101//organic cation transmembrane transporter activity;GO:0015226//carnitine transmembrane transporter activity;GO:0015606//spermidine transmembrane transporter activity;GO:0022857//transmembrane transporter activity	GO:0006811//ion transport;GO:0007283//spermatogenesis;GO:0007338//single fertilization;GO:0015695//organic cation transport;GO:0015837//amine transport;GO:0015879//carnitine transport;GO:0030154//cell differentiation;GO:0030317//flagellated sperm motility;GO:0046717//acid secretion;GO:0055085//transmembrane transport;GO:1902603//carnitine transmembrane transport;GO:1903711//spermidine transmembra…	--
ENSG00000101057	40	28	34	0	8	9	2.487	1.561	2.113	0	0.495	0.548	2.053666667	0.347666667	-2.562425378	6.47E-05	0.013565075	MYBL2	MYB proto-oncogene like 2 [Source:HGNC Symbol;Acc:HGNC:7548]	Cellular Processes	Cell growth and death	ko04218//Cellular senescence	K21769	GO:0005634//nucleus;GO:0005654//nucleoplasm;GO:0005829//cytosol;GO:0031523//Myb complex	GO:0000978//RNA polymerase II cis-regulatory region sequence-specific DNA binding;GO:0000981//DNA-binding transcription factor activity, RNA polymerase II-specific;GO:0001228//DNA-binding transcription activator activity, RNA polymerase II-specific;GO:0003677//DNA binding;GO:0005515//protein binding;GO:1990837//sequence-specific double-stranded DNA binding	GO:0000278//mitotic cell cycle;GO:0043525//positive regulation of neuron apoptotic process;GO:0045944//positive regulation of transcription by RNA polymerase II;GO:0090307//mitotic spindle assembly;GO:1990830//cellular response to leukemia inhibitory factor	MYB
ENSG00000144045	3	4	13	1	1	1	0.232	0.186	0.773	0.058	0.076	0.078	0.397	0.070666667	-2.490037243	0.042913382	0.406431872	DQX1	DEAQ-box RNA dependent ATPase 1 [Source:HGNC Symbol;Acc:HGNC:20410]	-	-	-	-	GO:0005634//nucleus;GO:0005681//spliceosomal complex	GO:0000166//nucleotide binding;GO:0003723//RNA binding;GO:0004386//helicase activity;GO:0005524//ATP binding;GO:0016787//hydrolase activity;GO:0016887//ATP hydrolysis activity	-	--
ENSG00000283580	10	9	6	0	2	2	1.284	1.103	0.838	0	0.271	0.331	1.075	0.200666667	-2.421463768	0.02580046	0.341130705	-	novel protein	-	-	-	-	-	-	-	--
ENSG00000104983	27	26	28	8	9	8	4.65	2.708	6.994	1.258	0.635	1.006	4.784	0.966333333	-2.307624557	0.002430521	0.119253462	CCDC61	coiled-coil domain containing 61 [Source:HGNC Symbol;Acc:HGNC:33629]	-	-	-	-	GO:0005737//cytoplasm;GO:0005813//centrosome;GO:0005815//microtubule organizing center;GO:0005856//cytoskeleton;GO:0034451//centriolar satellite;GO:0036064//ciliary basal body;GO:0042995//cell projection;GO:0120103//centriolar subdistal appendage	GO:0005515//protein binding;GO:0008017//microtubule binding;GO:0042802//identical protein binding	GO:0030030//cell projection organization;GO:0090307//mitotic spindle assembly;GO:0098534//centriole assembly	--
ENSG00000102886	2	20	8	1	4	1	0.242	2.191	0.975	0.137	0.475	0.122	1.136	0.244666667	-2.215073367	0.03892255	0.392774727	GDPD3	glycerophosphodiester phosphodiesterase domain containing 3 [Source:HGNC Symbol;Acc:HGNC:28638]	Metabolism;Metabolism	Global and overview maps;Lipid metabolism	ko01100//Metabolic pathways;ko00565//Ether lipid metabolism	K22387;K22387	GO:0005737//cytoplasm;GO:0005783//endoplasmic reticulum;GO:0005789//endoplasmic reticulum membrane;GO:0016020//membrane;GO:0048471//perinuclear region of cytoplasm;GO:0070062//extracellular exosome	GO:0004622//lysophospholipase activity;GO:0008081//phosphoric diester hydrolase activity;GO:0016787//hydrolase activity;GO:0046872//metal ion binding	GO:0006629//lipid metabolic process;GO:0006644//phospholipid metabolic process;GO:0034638//phosphatidylcholine catabolic process;GO:0046475//glycerophospholipid catabolic process;GO:0070291//N-acylethanolamine metabolic process	--
ENSG00000034971	15	4	9	1	2	3	0.933	0.225	0.563	0.07	0.163	0.188	0.573666667	0.140333333	-2.031354959	0.036813817	0.384494828	MYOC	myocilin [Source:HGNC Symbol;Acc:HGNC:7610]	-	-	-	-	GO:0005576//extracellular region;GO:0005615//extracellular space;GO:0005739//mitochondrion;GO:0005741//mitochondrial outer membrane;GO:0005743//mitochondrial inner membrane;GO:0005758//mitochondrial intermembrane space;GO:0005783//endoplasmic reticulum;GO:0005791//rough endoplasmic reticulum;GO:0005794//Golgi apparatus;GO:0005929//cilium;GO:0016020//membrane;GO:0031410//cytoplasmic vesicle;GO:003…	GO:0001968//fibronectin binding;GO:0005109//frizzled binding;GO:0005515//protein binding;GO:0030971//receptor tyrosine kinase binding;GO:0032027//myosin light chain binding;GO:0046872//metal ion binding	GO:0001649//osteoblast differentiation;GO:0001953//negative regulation of cell-matrix adhesion;GO:0007165//signal transduction;GO:0014734//skeletal muscle hypertrophy;GO:0022011//myelination in peripheral nervous system;GO:0030335//positive regulation of cell migration;GO:0031175//neuron projection development;GO:0035024//negative regulation of Rho protein signal transduction;GO:0038031//non-cano…	--
ENSG00000198520	29	27	21	6	10	8	4.493	4.149	3.436	0.832	1.338	1.027	4.026	1.065666667	-1.917590929	0.003841059	0.147824147	ARMH1	armadillo like helical domain containing 1 [Source:HGNC Symbol;Acc:HGNC:34345]	-	-	-	-	-	-	-	--
ENSG00000114812	18	39	46	13	4	13	0.922	1.716	3.484	0.952	0.191	0.621	2.040666667	0.588	-1.795152484	0.002028039	0.108506038	VIPR1	vasoactive intestinal peptide receptor 1 [Source:HGNC Symbol;Acc:HGNC:12694]	Environmental Information Processing	Signaling molecules and interaction	ko04080//Neuroactive ligand-receptor interaction	K04589	GO:0005886//plasma membrane;GO:0016020//membrane;GO:0043235//receptor complex	GO:0004888//transmembrane signaling receptor activity;GO:0004930//G protein-coupled receptor activity;GO:0004999//vasoactive intestinal polypeptide receptor activity;GO:0005515//protein binding;GO:0008528//G protein-coupled peptide receptor activity;GO:0017046//peptide hormone binding	GO:0007165//signal transduction;GO:0007166//cell surface receptor signaling pathway;GO:0007186//G protein-coupled receptor signaling pathway;GO:0007187//G protein-coupled receptor signaling pathway, coupled to cyclic nucleotide second messenger;GO:0007188//adenylate cyclase-modulating G protein-coupled receptor signaling pathway;GO:0008284//positive regulation of cell population proliferation	--
ENSG00000101098	44	45	34	12	9	12	1.073	0.991	0.835	0.328	0.218	0.295	0.966333333	0.280333333	-1.785377628	7.40E-05	0.014954374	RIMS4	regulating synaptic membrane exocytosis 4 [Source:HGNC Symbol;Acc:HGNC:16183]	-	-	-	-	GO:0016020//membrane;GO:0042734//presynaptic membrane;GO:0045202//synapse;GO:0048786//presynaptic active zone;GO:0048788//cytoskeleton of presynaptic active zone;GO:0097060//synaptic membrane	GO:0005515//protein binding;GO:0031267//small GTPase binding;GO:0044325//transmembrane transporter binding	GO:0006836//neurotransmitter transport;GO:0006887//exocytosis;GO:0042391//regulation of membrane potential;GO:0048167//regulation of synaptic plasticity;GO:0048791//calcium ion-regulated exocytosis of neurotransmitter;GO:0050806//positive regulation of synaptic transmission;GO:2000300//regulation of synaptic vesicle exocytosis	--
ENSG00000285815	18	31	10	7	6	2	1.654	2.614	0.941	0.736	0.581	0.234	1.736333333	0.517	-1.747807751	0.007991553	0.213816576	GET1-SH3BGR	GET1-SH3BGR readthrough [Source:HGNC Symbol;Acc:HGNC:54635]	-	-	-	-	GO:0005789//endoplasmic reticulum membrane;GO:0016020//membrane	-	GO:0071816//tail-anchored membrane protein insertion into ER membrane;GO:0090150//establishment of protein localization to membrane	--
ENSG00000145020	28	26	15	6	3	10	2.139	1.728	1.271	0.618	0.334	0.673	1.712666667	0.541666667	-1.660767172	0.004835771	0.165803432	AMT	aminomethyltransferase [Source:HGNC Symbol;Acc:HGNC:473]	Metabolism;Metabolism;Metabolism;Metabolism;Metabolism	Global and overview maps;Global and overview maps;Amino acid metabolism;Carbohydrate metabolism;Metabolism of cofactors and vitamins	ko01100//Metabolic pathways;ko01200//Carbon metabolism;ko00260//Glycine, serine and threonine metabolism;ko00630//Glyoxylate and dicarboxylate metabolism;ko00670//One carbon pool by folate	K00605;K00605;K00605;K00605;K00605	GO:0005654//nucleoplasm;GO:0005739//mitochondrion;GO:0005759//mitochondrial matrix	GO:0004047//aminomethyltransferase activity;GO:0005515//protein binding;GO:0008168//methyltransferase activity;GO:0008483//transaminase activity;GO:0016740//transferase activity	GO:0006546//glycine catabolic process;GO:0019464//glycine decarboxylation via glycine cleavage system;GO:0032259//methylation	--
ENSG00000150722	13	11	15	4	3	5	1.393	1.083	1.88	0.563	0.327	0.561	1.452	0.483666667	-1.585956435	0.03427912	0.376044553	PPP1R1C	protein phosphatase 1 regulatory inhibitor subunit 1C [Source:HGNC Symbol;Acc:HGNC:14940]	-	-	-	-	GO:0005737//cytoplasm	GO:0004864//protein phosphatase inhibitor activity;GO:0005515//protein binding	GO:0007049//cell cycle;GO:0007165//signal transduction;GO:0035556//intracellular signal transduction;GO:0051301//cell division	--
ENSG00000105227	73	86	96	45	67	55	8.326	1.976	2.423	1.281	1.658	1.496	4.241666667	1.478333333	-1.520659647	0.038899995	0.392774727	PRX	periaxin [Source:HGNC Symbol;Acc:HGNC:13797]	-	-	-	-	GO:0005634//nucleus;GO:0005737//cytoplasm;GO:0005886//plasma membrane;GO:0016020//membrane;GO:0070161//anchoring junction	GO:0003674//molecular_function;GO:0005515//protein binding	GO:0008366//axon ensheathment;GO:0032287//peripheral nervous system myelin maintenance;GO:0043484//regulation of RNA splicing	--
ENSG00000198535	18	50	56	18	11	11	0.683	1.714	2.137	0.771	0.409	0.42	1.511333333	0.533333333	-1.502712486	0.001839784	0.104770593	C2CD4A	C2 calcium dependent domain containing 4A [Source:HGNC Symbol;Acc:HGNC:33627]	-	-	-	-	GO:0005634//nucleus;GO:0005654//nucleoplasm;GO:0005730//nucleolus	-	GO:0002528//regulation of vascular permeability involved in acute inflammatory response;GO:0002675//positive regulation of acute inflammatory response;GO:0030155//regulation of cell adhesion	--
ENSG00000125551	6	20	22	6	6	5	0.281	0.78	0.961	0.279	0.244	0.213	0.674	0.245333333	-1.458005326	0.046636365	0.41702444	PLGLB2	plasminogen like B2 [Source:HGNC Symbol;Acc:HGNC:9073]	-	-	-	-	GO:0005576//extracellular region	-	-	--
ENSG00000140030	22	9	14	4	5	7	0.637	0.236	0.408	0.131	0.142	0.204	0.427	0.159	-1.425209304	0.047251341	0.418091317	GPR65	G protein-coupled receptor 65 [Source:HGNC Symbol;Acc:HGNC:4517]	-	-	-	-	GO:0005886//plasma membrane;GO:0016020//membrane	GO:0004930//G protein-coupled receptor activity	GO:0006915//apoptotic process;GO:0006955//immune response;GO:0007165//signal transduction;GO:0007186//G protein-coupled receptor signaling pathway;GO:0007189//adenylate cyclase-activating G protein-coupled receptor signaling pathway;GO:0007200//phospholipase C-activating G protein-coupled receptor signaling pathway;GO:0010447//response to acidic pH;GO:0035025//positive regulation of Rho protein s…	--
ENSG00000141505	25	24	17	6	8	12	3.267	3.265	2.64	0.937	0.936	1.546	3.057333333	1.139666667	-1.423661932	0.026067404	0.341130705	ASGR1	asialoglycoprotein receptor 1 [Source:HGNC Symbol;Acc:HGNC:742]	Organismal Systems	Endocrine system	ko04918//Thyroid hormone synthesis	K10063	GO:0005576//extracellular region;GO:0005886//plasma membrane;GO:0009897//external side of plasma membrane;GO:0016020//membrane	GO:0004873//asialoglycoprotein receptor activity;GO:0005515//protein binding;GO:0005537//mannose binding;GO:0030246//carbohydrate binding;GO:0042802//identical protein binding;GO:0042806//fucose binding;GO:0046872//metal ion binding	GO:0006897//endocytosis;GO:0006898//receptor-mediated endocytosis;GO:0031668//cellular response to extracellular stimulus	--
ENSG00000049247	47	90	101	31	20	33	10.391	17.987	22.464	7.74	4.335	7.172	16.94733333	6.415666667	-1.401387191	7.70E-05	0.015368933	UTS2	urotensin 2 [Source:HGNC Symbol;Acc:HGNC:12636]	Environmental Information Processing	Signaling molecules and interaction	ko04080//Neuroactive ligand-receptor interaction	K05248	GO:0005576//extracellular region;GO:0005615//extracellular space;GO:0045202//synapse	GO:0005102//signaling receptor binding;GO:0005179//hormone activity	GO:0006936//muscle contraction;GO:0007165//signal transduction;GO:0007268//chemical synaptic transmission;GO:0008217//regulation of blood pressure;GO:0097746//blood vessel diameter maintenance	--
ENSG00000074181	89	170	106	55	64	68	4.156	2.771	1.605	1.379	1.045	1.03	2.844	1.151333333	-1.304615883	0.001066163	0.080284186	NOTCH3	notch receptor 3 [Source:HGNC Symbol;Acc:HGNC:7883]	Human Diseases;Human Diseases;Human Diseases;Human Diseases;Environmental Information Processing;Organismal Systems;Human Diseases;Organismal Systems;Environmental Information Processing	Cancer: overview;Infectious disease: viral;Cancer: overview;Cancer: specific types;Signal transduction;Endocrine system;Drug resistance: antineoplastic;Immune system;Signal transduction	ko05200//Pathways in cancer;ko05165//Human papillomavirus infection;ko05206//MicroRNAs in cancer;ko05224//Breast cancer;ko04371//Apelin signaling pathway;ko04919//Thyroid hormone signaling pathway;ko01522//Endocrine resistance;ko04658//Th1 and Th2 cell differentiation;ko04330//Notch signaling pathway	K20995;K20995;K20995;K20995;K20995;K20995;K20995;K20995;K20995	GO:0000139//Golgi membrane;GO:0005576//extracellular region;GO:0005634//nucleus;GO:0005654//nucleoplasm;GO:0005789//endoplasmic reticulum membrane;GO:0005829//cytosol;GO:0005886//plasma membrane;GO:0009986//cell surface;GO:0016020//membrane;GO:0043235//receptor complex	GO:0005509//calcium ion binding;GO:0005515//protein binding;GO:0019899//enzyme binding;GO:0038023//signaling receptor activity;GO:0042802//identical protein binding;GO:0045296//cadherin binding	GO:0000122//negative regulation of transcription by RNA polymerase II;GO:0006355//regulation of transcription, DNA-templated;GO:0007219//Notch signaling pathway;GO:0007275//multicellular organism development;GO:0007411//axon guidance;GO:0014016//neuroblast differentiation;GO:0030154//cell differentiation;GO:0030182//neuron differentiation;GO:0030900//forebrain development;GO:0045596//negative reg…	--
ENSG00000182272	56	110	68	48	37	52	5.215	6.907	6.634	2.561	3.344	1.823	6.252	2.576	-1.279185185	0.02343676	0.324775791	B4GALNT4	beta-1,4-N-acetyl-galactosaminyltransferase 4 [Source:HGNC Symbol;Acc:HGNC:26315]	Metabolism;Metabolism	Global and overview maps;Glycan biosynthesis and metabolism	ko01100//Metabolic pathways;ko00513//Various types of N-glycan biosynthesis	K09657;K09657	GO:0005794//Golgi apparatus;GO:0016020//membrane;GO:0032580//Golgi cisterna membrane	GO:0008376//acetylgalactosaminyltransferase activity;GO:0016740//transferase activity;GO:0016758//hexosyltransferase activity;GO:0033842//N-acetyl-beta-glucosaminyl-glycoprotein 4-beta-N-acetylgalactosaminyltransferase activity	-	--
ENSG00000168356	11	18	13	6	1	7	0.233	0.384	0.293	0.177	0.026	0.175	0.303333333	0.126	-1.267480311	0.049929915	0.42820137	SCN11A	sodium voltage-gated channel alpha subunit 11 [Source:HGNC Symbol;Acc:HGNC:10583]	-	-	-	-	GO:0001518//voltage-gated sodium channel complex;GO:0005886//plasma membrane;GO:0005891//voltage-gated calcium channel complex;GO:0016020//membrane;GO:0030424//axon;GO:0034702//ion channel complex;GO:0043025//neuronal cell body;GO:0044295//axonal growth cone;GO:0044297//cell body;GO:0044299//C-fiber;GO:0070062//extracellular exosome	GO:0005216//ion channel activity;GO:0005248//voltage-gated sodium channel activity;GO:0005261//cation channel activity;GO:0005272//sodium channel activity;GO:0008331//high voltage-gated calcium channel activity	GO:0001508//action potential;GO:0001966//thigmotaxis;GO:0002526//acute inflammatory response;GO:0002544//chronic inflammatory response;GO:0006811//ion transport;GO:0006814//sodium ion transport;GO:0006954//inflammatory response;GO:0007186//G protein-coupled receptor signaling pathway;GO:0007409//axonogenesis;GO:0007623//circadian rhythm;GO:0007635//chemosensory behavior;GO:0009408//response to he…	--
ENSG00000175899	69	9	41	19	8	13	4.066	0.231	1.169	0.608	0.222	1.452	1.822	0.760666667	-1.260186668	0.010208036	0.239296673	A2M	alpha-2-macroglobulin [Source:HGNC Symbol;Acc:HGNC:7]	Organismal Systems	Immune system	ko04610//Complement and coagulation cascades	K03910	GO:0005576//extracellular region;GO:0005615//extracellular space;GO:0031093//platelet alpha granule lumen;GO:0062023//collagen-containing extracellular matrix;GO:0070062//extracellular exosome;GO:0072562//blood microparticle	GO:0002020//protease binding;GO:0004866//endopeptidase inhibitor activity;GO:0004867//serine-type endopeptidase inhibitor activity;GO:0005102//signaling receptor binding;GO:0005515//protein binding;GO:0019838//growth factor binding;GO:0019899//enzyme binding;GO:0019959//interleukin-8 binding;GO:0019966//interleukin-1 binding;GO:0030414//peptidase inhibitor activity;GO:0042802//identical protein b…	GO:0001553//luteinization;GO:0001869//negative regulation of complement activation, lectin pathway;GO:0002438//acute inflammatory response to antigenic stimulus;GO:0006953//acute-phase response;GO:0007584//response to nutrient;GO:0010037//response to carbon dioxide;GO:0034695//response to prostaglandin E;GO:0048863//stem cell differentiation;GO:0051384//response to glucocorticoid;GO:1990402//embr…	--
ENSG00000072694	11	18	21	7	5	7	0.993	1.361	1.904	0.709	0.435	0.639	1.419333333	0.594333333	-1.255869247	0.043696011	0.408376392	FCGR2B	Fc gamma receptor IIb [Source:HGNC Symbol;Acc:HGNC:3618]	Human Diseases;Cellular Processes;Human Diseases;Organismal Systems;Organismal Systems;Human Diseases;Organismal Systems	Infectious disease: bacterial;Transport and catabolism;Infectious disease: viral;Development and regeneration;Immune system;Infectious disease: bacterial;Immune system	ko05152//Tuberculosis;ko04145//Phagosome;ko05162//Measles;ko04380//Osteoclast differentiation;ko04666//Fc gamma R-mediated phagocytosis;ko05150//Staphylococcus aureus infection;ko04662//B cell receptor signaling pathway	K12560;K12560;K12560;K12560;K12560;K12560;K12560	GO:0005886//plasma membrane;GO:0009897//external side of plasma membrane;GO:0016020//membrane;GO:0043197//dendritic spine;GO:0044297//cell body	GO:0001540//amyloid-beta binding;GO:0004888//transmembrane signaling receptor activity;GO:0005515//protein binding;GO:0019772//low-affinity IgG receptor activity;GO:0019864//IgG binding;GO:0044877//protein-containing complex binding	GO:0001811//negative regulation of type I hypersensitivity;GO:0001814//negative regulation of antibody-dependent cellular cytotoxicity;GO:0001818//negative regulation of cytokine production;GO:0002252//immune effector process;GO:0002266//follicular dendritic cell activation;GO:0002313//mature B cell differentiation involved in immune response;GO:0002316//follicular B cell differentiation;GO:00024…	--
ENSG00000220201	28	48	23	10	15	21	2.905	3.381	1.896	1.029	0.97	1.486	2.727333333	1.161666667	-1.231294881	0.030788377	0.365157469	ZGLP1	zinc finger GATA like protein 1 [Source:HGNC Symbol;Acc:HGNC:37245]	-	-	-	-	GO:0005634//nucleus;GO:0005654//nucleoplasm	GO:0000981//DNA-binding transcription factor activity, RNA polymerase II-specific;GO:0003677//DNA binding;GO:0008270//zinc ion binding;GO:0043565//sequence-specific DNA binding;GO:0046872//metal ion binding	GO:0000122//negative regulation of transcription by RNA polymerase II;GO:0006355//regulation of transcription, DNA-templated;GO:0006357//regulation of transcription by RNA polymerase II;GO:0007283//spermatogenesis;GO:0030154//cell differentiation;GO:0045944//positive regulation of transcription by RNA polymerase II;GO:0048477//oogenesis;GO:0048599//oocyte development	zf-GATA
ENSG00000005379	50	81	38	26	29	21	1.464	2.044	0.994	0.583	0.79	0.583	1.500666667	0.652	-1.202659687	0.004470058	0.159381978	TSPOAP1	TSPO associated protein 1 [Source:HGNC Symbol;Acc:HGNC:16831]	-	-	-	-	GO:0005737//cytoplasm;GO:0005739//mitochondrion;GO:0005829//cytosol;GO:0044305//calyx of Held;GO:0098978//glutamatergic synapse	GO:0005515//protein binding;GO:0030156//benzodiazepine receptor binding;GO:0099626//voltage-gated calcium channel activity involved in regulation of presynaptic cytosolic calcium levels	GO:0008150//biological_process;GO:0099509//regulation of presynaptic cytosolic calcium ion concentration	--
ENSG00000002746	38	29	19	17	13	12	0.913	0.554	0.459	0.349	0.322	0.167	0.642	0.279333333	-1.200585554	0.045896058	0.414554498	HECW1	HECT, C2 and WW domain containing E3 ubiquitin protein ligase 1 [Source:HGNC Symbol;Acc:HGNC:22195]	-	-	-	-	GO:0005737//cytoplasm;GO:0005829//cytosol	GO:0004842//ubiquitin-protein transferase activity;GO:0005515//protein binding;GO:0016740//transferase activity;GO:0061630//ubiquitin protein ligase activity	GO:0016567//protein ubiquitination;GO:0048814//regulation of dendrite morphogenesis;GO:0090090//negative regulation of canonical Wnt signaling pathway	--
ENSG00000143387	86	37	52	20	47	15	6.584	2.501	3.74	1.738	2.86	1.021	4.275	1.873	-1.19057352	0.01713625	0.290545889	CTSK	cathepsin K [Source:HGNC Symbol;Acc:HGNC:2536]	Cellular Processes;Cellular Processes;Organismal Systems;Organismal Systems;Human Diseases	Cell growth and death;Transport and catabolism;Development and regeneration;Immune system;Immune disease	ko04210//Apoptosis;ko04142//Lysosome;ko04380//Osteoclast differentiation;ko04620//Toll-like receptor signaling pathway;ko05323//Rheumatoid arthritis	K01371;K01371;K01371;K01371;K01371	GO:0005576//extracellular region;GO:0005615//extracellular space;GO:0005654//nucleoplasm;GO:0005764//lysosome;GO:0005886//plasma membrane;GO:0009897//external side of plasma membrane;GO:0016020//membrane;GO:0016324//apical plasma membrane;GO:0036021//endolysosome lumen;GO:0043202//lysosomal lumen;GO:0043231//intracellular membrane-bounded organelle	GO:0001968//fibronectin binding;GO:0004197//cysteine-type endopeptidase activity;GO:0004252//serine-type endopeptidase activity;GO:0005515//protein binding;GO:0005518//collagen binding;GO:0008233//peptidase activity;GO:0008234//cysteine-type peptidase activity;GO:0008656//cysteine-type endopeptidase activator activity involved in apoptotic process;GO:0016787//hydrolase activity;GO:0043394//proteo…	GO:0000422//autophagy of mitochondrion;GO:0001957//intramembranous ossification;GO:0006508//proteolysis;GO:0006590//thyroid hormone generation;GO:0006915//apoptotic process;GO:0006955//immune response;GO:0014070//response to organic cyclic compound;GO:0022617//extracellular matrix disassembly;GO:0030574//collagen catabolic process;GO:0032868//response to insulin;GO:0034224//cellular response to z…	--
ENSG00000177576	198	216	192	142	140	137	10.971	8.471	6.123	3.81	4.084	3.308	8.521666667	3.734	-1.190413693	0.006188185	0.19095614	C18orf32	chromosome 18 open reading frame 32 [Source:HGNC Symbol;Acc:HGNC:31690]	-	-	-	-	GO:0005783//endoplasmic reticulum;GO:0005811//lipid droplet	GO:0005515//protein binding	GO:0043123//positive regulation of I-kappaB kinase/NF-kappaB signaling	--
ENSG00000256514	87	57	56	51	14	14	16.027	9.413	10.283	10.589	2.474	2.617	11.90766667	5.226666667	-1.187927683	0.003567835	0.142814366	-	novel protein	-	-	-	-	-	-	GO:0000731//DNA synthesis involved in DNA repair;GO:0006260//DNA replication	--
ENSG00000189409	31	52	24	17	7	15	3.506	4.498	2.735	2.262	0.672	1.805	3.579666667	1.579666667	-1.180205092	0.00559367	0.18003527	MMP23B	matrix metallopeptidase 23B [Source:HGNC Symbol;Acc:HGNC:7171]	-	-	-	-	GO:0005615//extracellular space;GO:0005783//endoplasmic reticulum;GO:0005789//endoplasmic reticulum membrane;GO:0016020//membrane;GO:0031012//extracellular matrix;GO:0062023//collagen-containing extracellular matrix	GO:0004222//metalloendopeptidase activity;GO:0008233//peptidase activity;GO:0008237//metallopeptidase activity;GO:0008270//zinc ion binding;GO:0016787//hydrolase activity;GO:0046872//metal ion binding	GO:0000003//reproduction;GO:0006508//proteolysis;GO:0030198//extracellular matrix organization;GO:0030574//collagen catabolic process	--
ENSG00000285641	24	60	28	18	18	9	1.811	4.144	2.188	1.562	1.328	0.707	2.714333333	1.199	-1.178766243	0.011414102	0.248359153	-	novel protein	-	-	-	-	-	-	-	--
ENSG00000183918	47	35	29	13	18	17	2.747	1.849	1.705	0.813	0.982	1.015	2.100333333	0.936666667	-1.165010679	0.0090899	0.22723293	SH2D1A	SH2 domain containing 1A [Source:HGNC Symbol;Acc:HGNC:10820]	Organismal Systems	Immune system	ko04650//Natural killer cell mediated cytotoxicity	K07990	GO:0005737//cytoplasm;GO:0005829//cytosol	GO:0005515//protein binding	GO:0002250//adaptive immune response;GO:0002376//immune system process;GO:0006959//humoral immune response;GO:0006968//cellular defense response;GO:0007267//cell-cell signaling;GO:0042267//natural killer cell mediated cytotoxicity;GO:0045087//innate immune response;GO:0045954//positive regulation of natural killer cell mediated cytotoxicity;GO:0050776//regulation of immune response;GO:0050860//ne…	--
ENSG00000170965	25	21	32	5	12	17	2.919	2.217	3.759	0.659	1.374	1.997	2.965	1.343333333	-1.142214767	0.036534151	0.383699018	PLAC1	placenta enriched 1 [Source:HGNC Symbol;Acc:HGNC:9044]	-	-	-	-	GO:0005575//cellular_component;GO:0005576//extracellular region	GO:0003674//molecular_function	GO:0001890//placenta development	--
ENSG00000172794	33	42	27	10	15	20	1.706	1.921	1.404	0.584	0.733	0.99	1.677	0.769	-1.124827186	0.015650234	0.281819154	RAB37	RAB37, member RAS oncogene family [Source:HGNC Symbol;Acc:HGNC:30268]	-	-	-	-	GO:0005768//endosome;GO:0005793//endoplasmic reticulum-Golgi intermediate compartment;GO:0005794//Golgi apparatus;GO:0005886//plasma membrane;GO:0031410//cytoplasmic vesicle;GO:0035577//azurophil granule membrane;GO:0035579//specific granule membrane	GO:0000166//nucleotide binding;GO:0003924//GTPase activity;GO:0005515//protein binding;GO:0005525//GTP binding	GO:0015031//protein transport	--
ENSG00000204396	34	34	28	17	15	9	1.524	1.378	1.263	0.861	0.659	0.406	1.388333333	0.642	-1.112708792	0.013202472	0.26380306	VWA7	von Willebrand factor A domain containing 7 [Source:HGNC Symbol;Acc:HGNC:13939]	-	-	-	-	GO:0005575//cellular_component;GO:0005576//extracellular region	GO:0003674//molecular_function	GO:0008150//biological_process	--
ENSG00000183889	212	146	101	55	122	55	35.798	26.398	22.103	10.588	17.489	11.316	28.09966667	13.131	-1.097576227	0.003007451	0.127925955	-	-	-	-	-	-	-	-	-	--
ENSG00000114841	101	156	110	83	84	76	2.134	4.596	1.735	1.422	0.921	1.618	2.821666667	1.320333333	-1.095645367	0.022138792	0.319090849	DNAH1	dynein axonemal heavy chain 1 [Source:HGNC Symbol;Acc:HGNC:2940]	Human Diseases;Human Diseases;Human Diseases	Neurodegenerative disease;Neurodegenerative disease;Neurodegenerative disease	ko05022//Pathways of neurodegeneration - multiple diseases;ko05014//Amyotrophic lateral sclerosis;ko05016//Huntington disease	K10408;K10408;K10408	GO:0005576//extracellular region;GO:0005737//cytoplasm;GO:0005856//cytoskeleton;GO:0005858//axonemal dynein complex;GO:0005874//microtubule;GO:0005929//cilium;GO:0005930//axoneme;GO:0030286//dynein complex;GO:0031514//motile cilium;GO:0036126//sperm flagellum;GO:0036156//inner dynein arm;GO:0042995//cell projection	GO:0000166//nucleotide binding;GO:0003777//microtubule motor activity;GO:0005524//ATP binding;GO:0008569//minus-end-directed microtubule motor activity;GO:0045505//dynein intermediate chain binding;GO:0051959//dynein light intermediate chain binding	GO:0003351//epithelial cilium movement involved in extracellular fluid movement;GO:0007018//microtubule-based movement;GO:0007288//sperm axoneme assembly;GO:0030317//flagellated sperm motility;GO:0036159//inner dynein arm assembly;GO:0060285//cilium-dependent cell motility;GO:0060294//cilium movement involved in cell motility	--
ENSG00000172733	48	49	45	28	17	15	2.676	2.433	2.436	1.75	0.94	0.846	2.515	1.178666667	-1.093402626	0.002941439	0.127034413	PURG	purine rich element binding protein G [Source:HGNC Symbol;Acc:HGNC:17930]	-	-	-	-	GO:0005634//nucleus;GO:0045202//synapse	GO:0000977//RNA polymerase II transcription regulatory region sequence-specific DNA binding;GO:0000981//DNA-binding transcription factor activity, RNA polymerase II-specific;GO:0003677//DNA binding;GO:0003723//RNA binding;GO:0032422//purine-rich negative regulatory element binding	GO:0006357//regulation of transcription by RNA polymerase II	Others
ENSG00000090554	25	31	34	8	13	22	3.49	3.643	4.574	1.145	1.605	2.793	3.902333333	1.847666667	-1.07863251	0.040553929	0.398668926	FLT3LG	fms related receptor tyrosine kinase 3 ligand [Source:HGNC Symbol;Acc:HGNC:3766]	Human Diseases;Environmental Information Processing;Environmental Information Processing;Environmental Information Processing;Organismal Systems	Cancer: overview;Signal transduction;Signal transduction;Signal transduction;Immune system	ko05200//Pathways in cancer;ko04151//PI3K-Akt signaling pathway;ko04010//MAPK signaling pathway;ko04014//Ras signaling pathway;ko04640//Hematopoietic cell lineage	K05454;K05454;K05454;K05454;K05454	GO:0005576//extracellular region;GO:0005615//extracellular space;GO:0005829//cytosol;GO:0005886//plasma membrane;GO:0009986//cell surface;GO:0016020//membrane	GO:0005102//signaling receptor binding;GO:0005125//cytokine activity;GO:0005515//protein binding;GO:0030971//receptor tyrosine kinase binding	GO:0007165//signal transduction;GO:0008284//positive regulation of cell population proliferation;GO:0035162//embryonic hemopoiesis	--
ENSG00000161328	53	80	67	27	30	32	2.505	3.417	3.185	1.441	1.39	1.522	3.035666667	1.451	-1.064965864	0.000860579	0.070219932	LRRC56	leucine rich repeat containing 56 [Source:HGNC Symbol;Acc:HGNC:25430]	-	-	-	-	GO:0005929//cilium;GO:0042995//cell projection	GO:0005515//protein binding	GO:0030030//cell projection organization	--
ENSG00000170509	31	26	45	16	23	8	1.75	1.297	2.607	0.997	1.244	0.464	1.884666667	0.901666667	-1.063643289	0.02805565	0.349872773	HSD17B13	hydroxysteroid 17-beta dehydrogenase 13 [Source:HGNC Symbol;Acc:HGNC:18685]	-	-	-	-	GO:0005737//cytoplasm;GO:0005783//endoplasmic reticulum;GO:0005811//lipid droplet;GO:0005829//cytosol	GO:0003674//molecular_function;GO:0004303//estradiol 17-beta-dehydrogenase activity;GO:0004745//NAD-retinol dehydrogenase activity;GO:0005515//protein binding;GO:0016229//steroid dehydrogenase activity;GO:0016491//oxidoreductase activity;GO:0016616//oxidoreductase activity, acting on the CH-OH group of donors, NAD or NADP as acceptor	GO:0006629//lipid metabolic process;GO:0046889//positive regulation of lipid biosynthetic process	--
ENSG00000219607	66	67	27	23	27	21	2.08	1.908	0.856	0.818	0.834	0.666	1.614666667	0.772666667	-1.063318299	0.006345548	0.193004746	PPP1R3G	protein phosphatase 1 regulatory subunit 3G [Source:HGNC Symbol;Acc:HGNC:14945]	-	-	-	-	GO:0000164//protein phosphatase type 1 complex;GO:0005737//cytoplasm	GO:0005515//protein binding;GO:0008157//protein phosphatase 1 binding;GO:0019903//protein phosphatase binding;GO:2001069//glycogen binding	GO:0005978//glycogen biosynthetic process;GO:0005979//regulation of glycogen biosynthetic process;GO:0042593//glucose homeostasis;GO:0045725//positive regulation of glycogen biosynthetic process	--
ENSG00000141854	49	70	70	25	39	23	4.515	5.429	7.036	2.422	3.56	2.193	5.66	2.725	-1.054545823	0.002523671	0.120652779	MISP3	MISP family member 3 [Source:HGNC Symbol;Acc:HGNC:26963]	-	-	-	-	-	-	-	--
ENSG00000188958	41	37	27	8	14	20	3.236	3.223	2.275	1.155	1.398	1.657	2.911333333	1.403333333	-1.052822298	0.008208505	0.217339695	UTS2B	urotensin 2B [Source:HGNC Symbol;Acc:HGNC:30894]	Environmental Information Processing	Signaling molecules and interaction	ko04080//Neuroactive ligand-receptor interaction	K24267	GO:0005576//extracellular region	GO:0001664//G protein-coupled receptor binding;GO:0005179//hormone activity	GO:0007165//signal transduction;GO:0008217//regulation of blood pressure;GO:0097746//blood vessel diameter maintenance	--
ENSG00000284431	65	102	35	21	42	28	1.848	2.643	1.019	0.674	1.165	0.819	1.836666667	0.886	-1.051711214	0.0064215	0.194617311	-	novel protein	-	-	-	-	-	-	-	--
ENSG00000166349	33	32	25	13	12	14	0.655	0.56	0.48	0.291	0.233	0.295	0.565	0.273	-1.049349916	0.015562103	0.281819154	RAG1	recombination activating 1 [Source:HGNC Symbol;Acc:HGNC:9831]	Environmental Information Processing;Human Diseases	Signal transduction;Immune disease	ko04068//FoxO signaling pathway;ko05340//Primary immunodeficiency	K10628;K10628	GO:0005634//nucleus;GO:0005654//nucleoplasm;GO:0097519//DNA recombinase complex;GO:1905347//endodeoxyribonuclease complex	GO:0003677//DNA binding;GO:0003824//catalytic activity;GO:0004518//nuclease activity;GO:0004519//endonuclease activity;GO:0004842//ubiquitin-protein transferase activity;GO:0005515//protein binding;GO:0008270//zinc ion binding;GO:0016740//transferase activity;GO:0016787//hydrolase activity;GO:0042393//histone binding;GO:0042802//identical protein binding;GO:0042803//protein homodimerization activ…	GO:0002250//adaptive immune response;GO:0002331//pre-B cell allelic exclusion;GO:0006310//DNA recombination;GO:0006325//chromatin organization;GO:0006955//immune response;GO:0008152//metabolic process;GO:0008542//visual learning;GO:0030183//B cell differentiation;GO:0033077//T cell differentiation in thymus;GO:0033151//V(D)J recombination;GO:0043029//T cell homeostasis;GO:0045580//regulation of T…	Others
ENSG00000288825	328	526	364	181	142	223	80.409	116.564	89.766	50.111	34.228	55.008	95.57966667	46.449	-1.041056199	9.00E-08	0.000138842	H2AC18	H2A clustered histone 18 [Source:HGNC Symbol;Acc:HGNC:4736]	Organismal Systems;Human Diseases;Cellular Processes;Human Diseases	Immune system;Substance dependence;Cell growth and death;Immune disease	ko04613//Neutrophil extracellular trap formation;ko05034//Alcoholism;ko04217//Necroptosis;ko05322//Systemic lupus erythematosus	K11251;K11251;K11251;K11251	GO:0000786//nucleosome;GO:0005634//nucleus;GO:0005694//chromosome;GO:0043229//intracellular organelle;GO:0070062//extracellular exosome	GO:0003674//molecular_function;GO:0003677//DNA binding;GO:0005515//protein binding;GO:0030527//structural constituent of chromatin;GO:0046982//protein heterodimerization activity	GO:0008150//biological_process	--
ENSG00000006283	29	60	28	21	23	13	1.125	1.575	1.841	0.861	0.945	0.404	1.513666667	0.736666667	-1.038963667	0.030335284	0.363122786	CACNA1G	calcium voltage-gated channel subunit alpha1 G [Source:HGNC Symbol;Acc:HGNC:1394]	Environmental Information Processing;Environmental Information Processing;Human Diseases;Organismal Systems;Organismal Systems;Organismal Systems;Organismal Systems;Human Diseases	Signal transduction;Signal transduction;Endocrine and metabolic disease;Endocrine system;Environmental adaptation;Endocrine system;Endocrine system;Endocrine and metabolic disease	ko04010//MAPK signaling pathway;ko04020//Calcium signaling pathway;ko04934//Cushing syndrome;ko04925//Aldosterone synthesis and secretion;ko04713//Circadian entrainment;ko04927//Cortisol synthesis and secretion;ko04929//GnRH secretion;ko04930//Type II diabetes mellitus	K04854;K04854;K04854;K04854;K04854;K04854;K04854;K04854	GO:0005737//cytoplasm;GO:0005886//plasma membrane;GO:0005891//voltage-gated calcium channel complex;GO:0016020//membrane;GO:0034702//ion channel complex;GO:0045202//synapse;GO:0110165//cellular anatomical entity	GO:0005216//ion channel activity;GO:0005245//voltage-gated calcium channel activity;GO:0005261//cation channel activity;GO:0005262//calcium channel activity;GO:0008331//high voltage-gated calcium channel activity;GO:0008332//low voltage-gated calcium channel activity;GO:0086056//voltage-gated calcium channel activity involved in AV node cell action potential;GO:0086059//voltage-gated calcium chan…	GO:0001508//action potential;GO:0002027//regulation of heart rate;GO:0003163//sinoatrial node development;GO:0006811//ion transport;GO:0006816//calcium ion transport;GO:0007268//chemical synaptic transmission;GO:0010045//response to nickel cation;GO:0034220//ion transmembrane transport;GO:0042391//regulation of membrane potential;GO:0055085//transmembrane transport;GO:0060371//regulation of atria…	--
ENSG00000167680	36	62	28	20	20	20	1.627	2.745	1.175	0.783	0.868	1.125	1.849	0.925333333	-0.998700158	0.017349157	0.291246178	SEMA6B	semaphorin 6B [Source:HGNC Symbol;Acc:HGNC:10739]	Organismal Systems	Development and regeneration	ko04360//Axon guidance	K06842	GO:0005886//plasma membrane;GO:0016020//membrane	GO:0005515//protein binding;GO:0030215//semaphorin receptor binding;GO:0045499//chemorepellent activity	GO:0001755//neural crest cell migration;GO:0007399//nervous system development;GO:0007411//axon guidance;GO:0007417//central nervous system development;GO:0021766//hippocampus development;GO:0030154//cell differentiation;GO:0030335//positive regulation of cell migration;GO:0048843//negative regulation of axon extension involved in axon guidance;GO:0050919//negative chemotaxis;GO:0071526//semaphor…	--
ENSG00000270882	347	553	562	182	254	188	42.701	54.943	58.836	24.512	31.289	23.024	52.16	26.275	-0.989253105	3.46E-09	1.18E-05	H4C14	H4 clustered histone 14 [Source:HGNC Symbol;Acc:HGNC:4794]	Human Diseases;Organismal Systems;Human Diseases;Human Diseases	Cancer: overview;Immune system;Substance dependence;Immune disease	ko05203//Viral carcinogenesis;ko04613//Neutrophil extracellular trap formation;ko05034//Alcoholism;ko05322//Systemic lupus erythematosus	K11254;K11254;K11254;K11254	GO:0000781//chromosome, telomeric region;GO:0000786//nucleosome;GO:0005576//extracellular region;GO:0005634//nucleus;GO:0005654//nucleoplasm;GO:0005694//chromosome;GO:0016020//membrane;GO:0032991//protein-containing complex;GO:0043505//CENP-A containing nucleosome;GO:0070062//extracellular exosome	GO:0003677//DNA binding;GO:0003723//RNA binding;GO:0005515//protein binding;GO:0030527//structural constituent of chromatin;GO:0046982//protein heterodimerization activity	GO:0006325//chromatin organization;GO:0006334//nucleosome assembly;GO:0032200//telomere organization;GO:0045653//negative regulation of megakaryocyte differentiation;GO:0061644//protein localization to CENP-A containing chromatin	--
ENSG00000278828	279	251	234	104	126	132	29.164	26.508	24.946	12.277	14.598	13.884	26.87266667	13.58633333	-0.983983337	6.09E-08	0.000114908	H3C10	H3 clustered histone 10 [Source:HGNC Symbol;Acc:HGNC:4775]	Human Diseases;Human Diseases;Organismal Systems;Human Diseases;Human Diseases	Infectious disease: bacterial;Cancer: overview;Immune system;Substance dependence;Immune disease	ko05131//Shigellosis;ko05202//Transcriptional misregulation in cancer;ko04613//Neutrophil extracellular trap formation;ko05034//Alcoholism;ko05322//Systemic lupus erythematosus	K11253;K11253;K11253;K11253;K11253	GO:0000785//chromatin;GO:0000786//nucleosome;GO:0005576//extracellular region;GO:0005634//nucleus;GO:0005654//nucleoplasm;GO:0005694//chromosome;GO:0016020//membrane;GO:0032991//protein-containing complex;GO:0070062//extracellular exosome	GO:0003677//DNA binding;GO:0005515//protein binding;GO:0030527//structural constituent of chromatin;GO:0045296//cadherin binding;GO:0046982//protein heterodimerization activity	GO:0006325//chromatin organization;GO:0006334//nucleosome assembly;GO:0010467//gene expression;GO:0032200//telomere organization;GO:0040029//regulation of gene expression, epigenetic	--
ENSG00000125246	42	25	34	14	12	15	4.019	1.746	3.713	2.23	0.668	1.894	3.159333333	1.597333333	-0.983954753	0.007791785	0.212266738	CLYBL	citramalyl-CoA lyase [Source:HGNC Symbol;Acc:HGNC:18355]	-	-	-	-	GO:0005739//mitochondrion;GO:0016020//membrane	GO:0000287//magnesium ion binding;GO:0003824//catalytic activity;GO:0004474//malate synthase activity;GO:0016740//transferase activity;GO:0016787//hydrolase activity;GO:0016829//lyase activity;GO:0046872//metal ion binding;GO:0047777//(S)-citramalyl-CoA lyase activity	GO:0070207//protein homotrimerization;GO:0106064//regulation of cobalamin metabolic process;GO:0106121//positive regulation of cobalamin metabolic process	--
ENSG00000286237	90	79	46	36	33	33	2.118	1.678	1.091	0.951	0.764	0.77	1.629	0.828333333	-0.975703253	0.002450205	0.119253462	ARMCX5-GPRASP2	ARMCX5-GPRASP2 readthrough [Source:HGNC Symbol;Acc:HGNC:42000]	-	-	-	-	-	-	-	--
ENSG00000113532	61	51	43	28	26	26	1.321	0.952	1.781	0.76	0.585	0.731	1.351333333	0.692	-0.965539645	0.01114963	0.246716749	ST8SIA4	ST8 alpha-N-acetyl-neuraminide alpha-2,8-sialyltransferase 4 [Source:HGNC Symbol;Acc:HGNC:10871]	-	-	-	-	GO:0000139//Golgi membrane;GO:0005794//Golgi apparatus;GO:0016020//membrane	GO:0003828//alpha-N-acetylneuraminate alpha-2,8-sialyltransferase activity;GO:0008373//sialyltransferase activity;GO:0016740//transferase activity;GO:0016757//glycosyltransferase activity;GO:0033691//sialic acid binding	GO:0001574//ganglioside biosynthetic process;GO:0006486//protein glycosylation;GO:0006491//N-glycan processing;GO:0007399//nervous system development;GO:0009311//oligosaccharide metabolic process;GO:0036211//protein modification process;GO:0097503//sialylation	--
ENSG00000224383	48	69	42	13	28	28	2.267	4.284	2.443	1.032	1.637	1.96	2.998	1.543	-0.958262321	0.004174155	0.153341484	PRR29	proline rich 29 [Source:HGNC Symbol;Acc:HGNC:25673]	-	-	-	-	-	-	-	--
ENSG00000139219	33	43	70	30	23	17	0.852	1.004	1.819	0.894	0.582	0.442	1.225	0.639333333	-0.93814153	0.014069471	0.268904343	COL2A1	collagen type II alpha 1 chain [Source:HGNC Symbol;Acc:HGNC:2200]	Environmental Information Processing;Human Diseases;Cellular Processes;Organismal Systems;Environmental Information Processing	Signal transduction;Infectious disease: viral;Cellular community - eukaryotes;Digestive system;Signaling molecules and interaction	ko04151//PI3K-Akt signaling pathway;ko05165//Human papillomavirus infection;ko04510//Focal adhesion;ko04974//Protein digestion and absorption;ko04512//ECM-receptor interaction	K19719;K19719;K19719;K19719;K19719	GO:0005576//extracellular region;GO:0005581//collagen trimer;GO:0005585//collagen type II trimer;GO:0005592//collagen type XI trimer;GO:0005604//basement membrane;GO:0005615//extracellular space;GO:0005737//cytoplasm;GO:0005788//endoplasmic reticulum lumen;GO:0031012//extracellular matrix;GO:0062023//collagen-containing extracellular matrix	GO:0005201//extracellular matrix structural constituent;GO:0005515//protein binding;GO:0030020//extracellular matrix structural constituent conferring tensile strength;GO:0042289//MHC class II protein binding;GO:0042802//identical protein binding;GO:0042803//protein homodimerization activity;GO:0043394//proteoglycan binding;GO:0046872//metal ion binding;GO:0048407//platelet-derived growth factor …	GO:0001501//skeletal system development;GO:0001502//cartilage condensation;GO:0001503//ossification;GO:0001894//tissue homeostasis;GO:0001958//endochondral ossification;GO:0002062//chondrocyte differentiation;GO:0003007//heart morphogenesis;GO:0006029//proteoglycan metabolic process;GO:0007417//central nervous system development;GO:0007601//visual perception;GO:0007605//sensory perception of soun…	--
ENSG00000179546	38	49	34	20	22	17	1.496	1.744	1.347	0.889	0.849	0.673	1.529	0.803666667	-0.927919256	0.015680916	0.281819154	HTR1D	5-hydroxytryptamine receptor 1D [Source:HGNC Symbol;Acc:HGNC:5289]	Environmental Information Processing;Environmental Information Processing;Organismal Systems;Organismal Systems	Signaling molecules and interaction;Signal transduction;Nervous system;Sensory system	ko04080//Neuroactive ligand-receptor interaction;ko04024//cAMP signaling pathway;ko04726//Serotonergic synapse;ko04742//Taste transduction	K04153;K04153;K04153;K04153	GO:0005886//plasma membrane;GO:0016020//membrane;GO:0030425//dendrite;GO:0045202//synapse	GO:0004930//G protein-coupled receptor activity;GO:0004993//G protein-coupled serotonin receptor activity;GO:0030594//neurotransmitter receptor activity	GO:0006939//smooth muscle contraction;GO:0007165//signal transduction;GO:0007186//G protein-coupled receptor signaling pathway;GO:0007187//G protein-coupled receptor signaling pathway, coupled to cyclic nucleotide second messenger;GO:0007193//adenylate cyclase-inhibiting G protein-coupled receptor signaling pathway;GO:0007198//adenylate cyclase-inhibiting serotonin receptor signaling pathway;GO:0…	--
ENSG00000038945	35	16	29	7	13	10	1.292	0.532	1.24	0.425	0.815	0.374	1.021333333	0.538	-0.924775719	0.013836756	0.26736182	MSR1	macrophage scavenger receptor 1 [Source:HGNC Symbol;Acc:HGNC:7376]	Cellular Processes	Transport and catabolism	ko04145//Phagosome	K06558	GO:0005581//collagen trimer;GO:0005886//plasma membrane;GO:0016020//membrane;GO:0030666//endocytic vesicle membrane;GO:0034362//low-density lipoprotein particle	GO:0001540//amyloid-beta binding;GO:0005044//scavenger receptor activity;GO:0005515//protein binding;GO:0030169//low-density lipoprotein particle binding;GO:0038024//cargo receptor activity	GO:0006897//endocytosis;GO:0006898//receptor-mediated endocytosis;GO:0006911//phagocytosis, engulfment;GO:0010629//negative regulation of gene expression;GO:0010744//positive regulation of macrophage derived foam cell differentiation;GO:0010886//positive regulation of cholesterol storage;GO:0030301//cholesterol transport;GO:0034381//plasma lipoprotein particle clearance;GO:0042953//lipoprotein tr…	--
ENSG00000100802	95	122	98	61	78	49	9.526	9.45	8.378	5.954	5.114	3.363	9.118	4.810333333	-0.92258054	0.008120071	0.215671115	C14orf93	chromosome 14 open reading frame 93 [Source:HGNC Symbol;Acc:HGNC:20162]	-	-	-	-	GO:0005576//extracellular region	GO:0003723//RNA binding;GO:0005515//protein binding	GO:0010628//positive regulation of gene expression;GO:0030154//cell differentiation	--
ENSG00000104081	528	665	540	297	413	303	14.885	24.699	15.938	9.371	11.301	8.631	18.50733333	9.767666667	-0.922011164	7.01E-06	0.002901177	BMF	Bcl2 modifying factor [Source:HGNC Symbol;Acc:HGNC:24132]	Human Diseases	Cancer: overview	ko05206//MicroRNAs in cancer	K17460	GO:0005741//mitochondrial outer membrane;GO:0005829//cytosol;GO:0005886//plasma membrane;GO:0016459//myosin complex	GO:0005515//protein binding	GO:0006915//apoptotic process;GO:0010507//negative regulation of autophagy;GO:0031334//positive regulation of protein-containing complex assembly;GO:0034644//cellular response to UV;GO:0043065//positive regulation of apoptotic process;GO:0043276//anoikis;GO:0090200//positive regulation of release of cytochrome c from mitochondria	--
ENSG00000213689	47	62	68	24	27	28	5.602	6.763	8.098	3.184	3.147	4.481	6.821	3.604	-0.920384251	0.001528634	0.098272644	TREX1	three prime repair exonuclease 1 [Source:HGNC Symbol;Acc:HGNC:12269]	Organismal Systems	Immune system	ko04623//Cytosolic DNA-sensing pathway	K10790	GO:0005634//nucleus;GO:0005635//nuclear envelope;GO:0005737//cytoplasm;GO:0005783//endoplasmic reticulum;GO:0005789//endoplasmic reticulum membrane;GO:0005829//cytosol;GO:0008250//oligosaccharyltransferase complex;GO:0016020//membrane;GO:0032993//protein-DNA complex;GO:0043596//nuclear replication fork	GO:0000287//magnesium ion binding;GO:0003676//nucleic acid binding;GO:0003677//DNA binding;GO:0003690//double-stranded DNA binding;GO:0003697//single-stranded DNA binding;GO:0004518//nuclease activity;GO:0004527//exonuclease activity;GO:0008296//3'-5'-exodeoxyribonuclease activity;GO:0008301//DNA binding, bending;GO:0008311//double-stranded DNA 3'-5' exodeoxyribonuclease activity;GO:0008408//3'-5…	GO:0000077//DNA damage checkpoint signaling;GO:0001568//blood vessel development;GO:0001822//kidney development;GO:0002250//adaptive immune response;GO:0002251//organ or tissue specific immune response;GO:0002253//activation of immune response;GO:0002281//macrophage activation involved in immune response;GO:0002320//lymphoid progenitor cell differentiation;GO:0002383//immune response in brain or …	--
ENSG00000138131	749	863	787	396	366	421	27.208	28.339	28.76	16.246	13.035	15.388	28.10233333	14.88966667	-0.916378465	1.88E-13	1.59E-09	LOXL4	lysyl oxidase like 4 [Source:HGNC Symbol;Acc:HGNC:17171]	-	-	-	-	GO:0005576//extracellular region;GO:0005615//extracellular space;GO:0016020//membrane;GO:0043235//receptor complex;GO:0062023//collagen-containing extracellular matrix;GO:0070062//extracellular exosome	GO:0004720//protein-lysine 6-oxidase activity;GO:0005044//scavenger receptor activity;GO:0005507//copper ion binding;GO:0005515//protein binding;GO:0016491//oxidoreductase activity;GO:0016641//oxidoreductase activity, acting on the CH-NH2 group of donors, oxygen as acceptor;GO:0046872//metal ion binding	GO:0030199//collagen fibril organization	--
ENSG00000135423	48	49	56	29	22	35	2.928	2.912	3.839	2.035	1.164	1.938	3.226333333	1.712333333	-0.913931927	0.026763866	0.346119288	GLS2	glutaminase 2 [Source:HGNC Symbol;Acc:HGNC:29570]	Metabolism;Human Diseases;Organismal Systems;Organismal Systems;Human Diseases;Metabolism;Organismal Systems;Metabolism;Metabolism	Global and overview maps;Cancer: overview;Nervous system;Nervous system;Cancer: overview;Amino acid metabolism;Excretory system;Amino acid metabolism;Metabolism of other amino acids	ko01100//Metabolic pathways;ko05206//MicroRNAs in cancer;ko04724//Glutamatergic synapse;ko04727//GABAergic synapse;ko05230//Central carbon metabolism in cancer;ko00250//Alanine, aspartate and glutamate metabolism;ko04964//Proximal tubule bicarbonate reclamation;ko00220//Arginine biosynthesis;ko00470//D-Amino acid metabolism	K01425;K01425;K01425;K01425;K01425;K01425;K01425;K01425;K01425	GO:0005739//mitochondrion;GO:0005759//mitochondrial matrix	GO:0004359//glutaminase activity;GO:0005515//protein binding;GO:0016787//hydrolase activity	GO:0006520//cellular amino acid metabolic process;GO:0006537//glutamate biosynthetic process;GO:0006541//glutamine metabolic process;GO:0006543//glutamine catabolic process;GO:0042981//regulation of apoptotic process;GO:0072593//reactive oxygen species metabolic process	--
ENSG00000179588	56	76	52	30	47	35	4.897	5.135	2.543	1.952	2.172	2.563	4.191666667	2.229	-0.911127378	0.041522824	0.401067631	ZFPM1	zinc finger protein, FOG family member 1 [Source:HGNC Symbol;Acc:HGNC:19762]	-	-	-	-	GO:0000785//chromatin;GO:0005634//nucleus;GO:0005654//nucleoplasm;GO:0005667//transcription regulator complex;GO:0017053//transcription repressor complex	GO:0003677//DNA binding;GO:0003714//transcription corepressor activity;GO:0005515//protein binding;GO:0046872//metal ion binding;GO:0061629//RNA polymerase II-specific DNA-binding transcription factor binding	GO:0000122//negative regulation of transcription by RNA polymerase II;GO:0002295//T-helper cell lineage commitment;GO:0003151//outflow tract morphogenesis;GO:0003181//atrioventricular valve morphogenesis;GO:0003192//mitral valve formation;GO:0003195//tricuspid valve formation;GO:0006357//regulation of transcription by RNA polymerase II;GO:0007507//heart development;GO:0009653//anatomical structur…	zf-C2H2
ENSG00000170323	4105	4388	3910	1745	2161	2293	589.122	569.438	565.394	283.047	304.19	331.525	574.6513333	306.254	-0.907958187	1.85E-15	3.14E-11	FABP4	fatty acid binding protein 4 [Source:HGNC Symbol;Acc:HGNC:3559]	Organismal Systems;Organismal Systems	Endocrine system;Endocrine system	ko03320//PPAR signaling pathway;ko04923//Regulation of lipolysis in adipocytes	K08753;K08753	GO:0005634//nucleus;GO:0005737//cytoplasm;GO:0005811//lipid droplet;GO:0005829//cytosol;GO:0070062//extracellular exosome	GO:0005324//long-chain fatty acid transporter activity;GO:0005504//fatty acid binding;GO:0008289//lipid binding;GO:0036041//long-chain fatty acid binding;GO:0051427//hormone receptor binding	GO:0009617//response to bacterium;GO:0015908//fatty acid transport;GO:0015909//long-chain fatty acid transport;GO:0042632//cholesterol homeostasis;GO:0045892//negative regulation of transcription, DNA-templated;GO:0050729//positive regulation of inflammatory response;GO:0050872//white fat cell differentiation;GO:0050873//brown fat cell differentiation;GO:0071285//cellular response to lithium ion;…	--
ENSG00000170624	36	61	42	16	21	38	0.694	0.768	0.882	0.252	0.382	0.618	0.781333333	0.417333333	-0.904738007	0.041185315	0.400566832	SGCD	sarcoglycan delta [Source:HGNC Symbol;Acc:HGNC:10807]	Human Diseases;Human Diseases;Human Diseases;Human Diseases	Cardiovascular disease;Cardiovascular disease;Cardiovascular disease;Cardiovascular disease	ko05414//Dilated cardiomyopathy;ko05410//Hypertrophic cardiomyopathy;ko05412//Arrhythmogenic right ventricular cardiomyopathy;ko05416//Viral myocarditis	K12563;K12563;K12563;K12563	GO:0005737//cytoplasm;GO:0005856//cytoskeleton;GO:0005886//plasma membrane;GO:0016010//dystrophin-associated glycoprotein complex;GO:0016011//dystroglycan complex;GO:0016012//sarcoglycan complex;GO:0016020//membrane;GO:0016529//sarcoplasmic reticulum;GO:0042383//sarcolemma	-	GO:0003015//heart process;GO:0007517//muscle organ development;GO:0019722//calcium-mediated signaling;GO:0031503//protein-containing complex localization;GO:0048738//cardiac muscle tissue development;GO:0055013//cardiac muscle cell development;GO:0055074//calcium ion homeostasis;GO:0060047//heart contraction;GO:0060048//cardiac muscle contraction;GO:0060977//coronary vasculature morphogenesis;GO:…	--
ENSG00000160298	55	102	77	52	38	35	3.296	5.827	4.811	3.159	2.285	2.011	4.644666667	2.485	-0.902329211	0.007841289	0.213178002	C21orf58	chromosome 21 open reading frame 58 [Source:HGNC Symbol;Acc:HGNC:1300]	-	-	-	-	-	-	-	--
ENSG00000159496	45	43	64	24	35	20	1.868	1.73	2.925	1.149	1.432	0.919	2.174333333	1.166666667	-0.898180706	0.017706581	0.293145384	RGL4	ral guanine nucleotide dissociation stimulator like 4 [Source:HGNC Symbol;Acc:HGNC:31911]	-	-	-	-	GO:0005886//plasma membrane;GO:0031410//cytoplasmic vesicle	GO:0005085//guanyl-nucleotide exchange factor activity	GO:0007264//small GTPase mediated signal transduction;GO:0007265//Ras protein signal transduction	--
ENSG00000133106	46	83	59	29	51	29	2.43	4.653	4.318	1.769	2.891	1.46	3.800333333	2.04	-0.897556813	0.036324362	0.382915464	EPSTI1	epithelial stromal interaction 1 [Source:HGNC Symbol;Acc:HGNC:16465]	-	-	-	-	-	GO:0005515//protein binding	-	--
ENSG00000160179	154	224	163	83	93	97	6.724	9.088	7.367	4.092	4.153	4.214	7.726333333	4.153	-0.895630049	2.61E-05	0.007384013	ABCG1	ATP binding cassette subfamily G member 1 [Source:HGNC Symbol;Acc:HGNC:73]	Human Diseases;Environmental Information Processing	Cardiovascular disease;Membrane transport	ko05417//Lipid and atherosclerosis;ko02010//ABC transporters	K05679;K05679	GO:0000139//Golgi membrane;GO:0005739//mitochondrion;GO:0005768//endosome;GO:0005783//endoplasmic reticulum;GO:0005789//endoplasmic reticulum membrane;GO:0005794//Golgi apparatus;GO:0005886//plasma membrane;GO:0009897//external side of plasma membrane;GO:0016020//membrane;GO:0055037//recycling endosome	GO:0000166//nucleotide binding;GO:0005515//protein binding;GO:0005524//ATP binding;GO:0005543//phospholipid binding;GO:0015485//cholesterol binding;GO:0016887//ATP hydrolysis activity;GO:0019534//toxin transmembrane transporter activity;GO:0034041//ABC-type sterol transporter activity;GO:0042803//protein homodimerization activity;GO:0043531//ADP binding;GO:0046982//protein heterodimerization acti…	GO:0006869//lipid transport;GO:0008203//cholesterol metabolic process;GO:0010033//response to organic substance;GO:0010745//negative regulation of macrophage derived foam cell differentiation;GO:0010875//positive regulation of cholesterol efflux;GO:0010887//negative regulation of cholesterol storage;GO:0010888//negative regulation of lipid storage;GO:0030301//cholesterol transport;GO:0032367//int…	--
ENSG00000248905	75	86	86	38	71	50	2.565	0.941	1.315	0.952	0.845	0.799	1.607	0.865333333	-0.893042046	0.041314065	0.400748106	FMN1	formin 1 [Source:HGNC Symbol;Acc:HGNC:3768]	-	-	-	-	GO:0005634//nucleus;GO:0005737//cytoplasm;GO:0005789//endoplasmic reticulum membrane;GO:0005884//actin filament;GO:0005886//plasma membrane;GO:0005912//adherens junction;GO:0016020//membrane;GO:0070161//anchoring junction	GO:0003779//actin binding;GO:0008017//microtubule binding;GO:0017124//SH3 domain binding	GO:0010467//gene expression;GO:0030838//positive regulation of actin filament polymerization;GO:0035136//forelimb morphogenesis;GO:0035137//hindlimb morphogenesis;GO:0045010//actin nucleation;GO:0048705//skeletal system morphogenesis;GO:0051127//positive regulation of actin nucleation;GO:0051894//positive regulation of focal adhesion assembly;GO:0060173//limb development;GO:0072092//ureteric bud …	--
ENSG00000119820	1625	1751	1317	894	1257	1243	61.474	59.746	41.266	25.67	33.23	28.737	54.162	29.21233333	-0.890703415	0.002720278	0.124663084	YIPF4	Yip1 domain family member 4 [Source:HGNC Symbol;Acc:HGNC:28145]	-	-	-	-	GO:0005783//endoplasmic reticulum;GO:0005794//Golgi apparatus;GO:0005802//trans-Golgi network;GO:0005886//plasma membrane;GO:0016020//membrane;GO:0043231//intracellular membrane-bounded organelle	GO:0005515//protein binding	GO:0006888//endoplasmic reticulum to Golgi vesicle-mediated transport;GO:0048280//vesicle fusion with Golgi apparatus	--
ENSG00000125675	49	36	37	26	19	24	3.092	1.418	1.726	1.238	1.205	0.936	2.078666667	1.126333333	-0.884024578	0.047409521	0.418862252	GRIA3	glutamate ionotropic receptor AMPA type subunit 3 [Source:HGNC Symbol;Acc:HGNC:4573]	Human Diseases;Environmental Information Processing;Human Diseases;Environmental Information Processing;Human Diseases;Organismal Systems;Human Diseases;Organismal Systems;Organismal Systems;Organismal Systems;Human Diseases;Organismal Systems;Human Diseases	Neurodegenerative disease;Signaling molecules and interaction;Neurodegenerative disease;Signal transduction;Cancer: overview;Nervous system;Neurodegenerative disease;Nervous system;Nervous system;Environmental adaptation;Substance dependence;Nervous system;Substance dependence	ko05022//Pathways of neurodegeneration - multiple diseases;ko04080//Neuroactive ligand-receptor interaction;ko05016//Huntington disease;ko04024//cAMP signaling pathway;ko05202//Transcriptional misregulation in cancer;ko04723//Retrograde endocannabinoid signaling;ko05017//Spinocerebellar ataxia;ko04728//Dopaminergic synapse;ko04724//Glutamatergic synapse;ko04713//Circadian entrainment;ko05031//Amp…	K05199;K05199;K05199;K05199;K05199;K05199;K05199;K05199;K05199;K05199;K05199;K05199;K05199	GO:0005886//plasma membrane;GO:0016020//membrane;GO:0030666//endocytic vesicle membrane;GO:0032281//AMPA glutamate receptor complex;GO:0043197//dendritic spine;GO:0045202//synapse;GO:0045211//postsynaptic membrane;GO:0098688//parallel fiber to Purkinje cell synapse;GO:0098839//postsynaptic density membrane	GO:0001540//amyloid-beta binding;GO:0004970//ionotropic glutamate receptor activity;GO:0004971//AMPA glutamate receptor activity;GO:0005216//ion channel activity;GO:0015276//ligand-gated ion channel activity;GO:0038023//signaling receptor activity;GO:0099507//ligand-gated ion channel activity involved in regulation of presynaptic membrane potential;GO:1904315//transmitter-gated ion channel activi…	GO:0006811//ion transport;GO:0007215//glutamate receptor signaling pathway;GO:0034220//ion transmembrane transport;GO:0035235//ionotropic glutamate receptor signaling pathway;GO:0035249//synaptic transmission, glutamatergic;GO:0050804//modulation of chemical synaptic transmission;GO:0060078//regulation of postsynaptic membrane potential;GO:0099505//regulation of presynaptic membrane potential	--
ENSG00000134245	78	77	35	28	39	45	1.698	1.727	0.538	0.376	0.886	0.886	1.321	0.716	-0.883598974	0.047231908	0.418091317	WNT2B	Wnt family member 2B [Source:HGNC Symbol;Acc:HGNC:12781]	Human Diseases;Human Diseases;Human Diseases;Human Diseases;Human Diseases;Environmental Information Processing;Human Diseases;Environmental Information Processing;Environmental Information Processing;Human Diseases;Human Diseases;Human Diseases;Cellular Processes;Organismal Systems;Human Diseases	Cancer: overview;Neurodegenerative disease;Neurodegenerative disease;Infectious disease: viral;Cancer: overview;Signal transduction;Cancer: specific types;Signal transduction;Signal transduction;Endocrine and metabolic disease;Cancer: specific types;Cancer: specific types;Cellular community - eukaryotes;Endocrine system;Cancer: specific types	ko05200//Pathways in cancer;ko05022//Pathways of neurodegeneration - multiple diseases;ko05010//Alzheimer disease;ko05165//Human papillomavirus infection;ko05205//Proteoglycans in cancer;ko04310//Wnt signaling pathway;ko05225//Hepatocellular carcinoma;ko04390//Hippo signaling pathway;ko04150//mTOR signaling pathway;ko04934//Cushing syndrome;ko05226//Gastric cancer;ko05224//Breast cancer;ko04550//…	K00182;K00182;K00182;K00182;K00182;K00182;K00182;K00182;K00182;K00182;K00182;K00182;K00182;K00182;K00182	GO:0005576//extracellular region;GO:0005615//extracellular space;GO:0043231//intracellular membrane-bounded organelle;GO:0062023//collagen-containing extracellular matrix	GO:0005102//signaling receptor binding;GO:0005109//frizzled binding;GO:0005125//cytokine activity	GO:0002062//chondrocyte differentiation;GO:0002088//lens development in camera-type eye;GO:0007275//multicellular organism development;GO:0008584//male gonad development;GO:0009267//cellular response to starvation;GO:0016055//Wnt signaling pathway;GO:0021871//forebrain regionalization;GO:0030182//neuron differentiation;GO:0045165//cell fate commitment;GO:0060070//canonical Wnt signaling pathway;G…	--
ENSG00000148655	328	415	379	188	216	197	14.796	16.568	16.407	8.798	9.31	7.873	15.92366667	8.660333333	-0.878678117	1.86E-07	0.0002255	LRMDA	leucine rich melanocyte differentiation associated [Source:HGNC Symbol;Acc:HGNC:23405]	-	-	-	-	-	GO:0005515//protein binding	GO:0030154//cell differentiation;GO:0030318//melanocyte differentiation	--
ENSG00000205593	53	60	48	21	46	23	1.895	1.807	2.163	0.634	1.733	0.827	1.955	1.064666667	-0.876766796	0.03439929	0.376138281	DENND6B	DENN domain containing 6B [Source:HGNC Symbol;Acc:HGNC:32690]	-	-	-	-	GO:0005737//cytoplasm;GO:0005768//endosome;GO:0005829//cytosol;GO:0055037//recycling endosome	GO:0005085//guanyl-nucleotide exchange factor activity	-	--
ENSG00000169302	116	125	93	59	100	66	4.187	3.695	4.621	2.183	2.863	1.791	4.167666667	2.279	-0.87083897	0.041614642	0.401069674	STK32A	serine/threonine kinase 32A [Source:HGNC Symbol;Acc:HGNC:28317]	-	-	-	-	GO:0005886//plasma membrane;GO:0016020//membrane	GO:0000166//nucleotide binding;GO:0004672//protein kinase activity;GO:0004674//protein serine/threonine kinase activity;GO:0005515//protein binding;GO:0005524//ATP binding;GO:0016301//kinase activity;GO:0016740//transferase activity;GO:0046872//metal ion binding;GO:0106310//protein serine kinase activity	GO:0006468//protein phosphorylation;GO:0016310//phosphorylation;GO:0035556//intracellular signal transduction	--
ENSG00000198691	76	70	60	31	29	45	1.355	1.212	1.106	0.662	0.507	0.845	1.224333333	0.671333333	-0.866895213	0.004233287	0.154843433	ABCA4	ATP binding cassette subfamily A member 4 [Source:HGNC Symbol;Acc:HGNC:34]	Environmental Information Processing	Membrane transport	ko02010//ABC transporters	K05644	GO:0001750//photoreceptor outer segment;GO:0005783//endoplasmic reticulum;GO:0005886//plasma membrane;GO:0016020//membrane;GO:0031410//cytoplasmic vesicle;GO:0042995//cell projection;GO:0043231//intracellular membrane-bounded organelle;GO:0097381//photoreceptor disc membrane;GO:0120202//rod photoreceptor disc membrane	GO:0000166//nucleotide binding;GO:0003924//GTPase activity;GO:0005501//retinoid binding;GO:0005502//11-cis retinal binding;GO:0005503//all-trans retinal binding;GO:0005524//ATP binding;GO:0005548//phospholipid transporter activity;GO:0016887//ATP hydrolysis activity;GO:0034632//retinol transmembrane transporter activity;GO:0042626//ATPase-coupled transmembrane transporter activity;GO:0090555//pho…	GO:0001523//retinoid metabolic process;GO:0006649//phospholipid transfer to membrane;GO:0006869//lipid transport;GO:0007601//visual perception;GO:0007603//phototransduction, visible light;GO:0034633//retinol transport;GO:0042574//retinal metabolic process;GO:0045332//phospholipid translocation;GO:0045494//photoreceptor cell maintenance;GO:0050896//response to stimulus;GO:0055085//transmembrane tr…	--
ENSG00000164604	145	122	87	58	53	94	8.886	5.584	3.923	3.329	1.956	4.864	6.131	3.383	-0.857819228	0.008345873	0.219471299	GPR85	G protein-coupled receptor 85 [Source:HGNC Symbol;Acc:HGNC:4536]	-	-	-	-	GO:0005783//endoplasmic reticulum;GO:0005886//plasma membrane;GO:0016020//membrane	GO:0004930//G protein-coupled receptor activity;GO:0005515//protein binding	GO:0007165//signal transduction;GO:0007186//G protein-coupled receptor signaling pathway	--
ENSG00000039068	265	284	250	110	141	139	7.666	7.46	7.16	3.836	4.17	4.297	7.428666667	4.101	-0.857127548	1.03E-07	0.000145687	CDH1	cadherin 1 [Source:HGNC Symbol;Acc:HGNC:1748]	Human Diseases;Environmental Information Processing;Environmental Information Processing;Environmental Information Processing;Human Diseases;Environmental Information Processing;Human Diseases;Human Diseases;Cellular Processes;Human Diseases;Human Diseases;Human Diseases	Cancer: overview;Signal transduction;Signal transduction;Signaling molecules and interaction;Cancer: specific types;Signal transduction;Infectious disease: bacterial;Cancer: specific types;Cellular community - eukaryotes;Cancer: specific types;Cancer: specific types;Cancer: specific types	ko05200//Pathways in cancer;ko04015//Rap1 signaling pathway;ko04390//Hippo signaling pathway;ko04514//Cell adhesion molecules;ko05226//Gastric cancer;ko04371//Apelin signaling pathway;ko05100//Bacterial invasion of epithelial cells;ko05218//Melanoma;ko04520//Adherens junction;ko05213//Endometrial cancer;ko05219//Bladder cancer;ko05216//Thyroid cancer	K05689;K05689;K05689;K05689;K05689;K05689;K05689;K05689;K05689;K05689;K05689;K05689	GO:0005576//extracellular region;GO:0005768//endosome;GO:0005794//Golgi apparatus;GO:0005802//trans-Golgi network;GO:0005886//plasma membrane;GO:0005912//adherens junction;GO:0009898//cytoplasmic side of plasma membrane;GO:0015629//actin cytoskeleton;GO:0016020//membrane;GO:0016328//lateral plasma membrane;GO:0016342//catenin complex;GO:0016600//flotillin complex;GO:0030027//lamellipodium;GO:0030…	GO:0005509//calcium ion binding;GO:0005515//protein binding;GO:0008013//beta-catenin binding;GO:0030506//ankyrin binding;GO:0032794//GTPase activating protein binding;GO:0042802//identical protein binding;GO:0045295//gamma-catenin binding;GO:0045296//cadherin binding;GO:0046872//metal ion binding;GO:0050839//cell adhesion molecule binding;GO:1990782//protein tyrosine kinase binding	GO:0000902//cell morphogenesis;GO:0007043//cell-cell junction assembly;GO:0007155//cell adhesion;GO:0007156//homophilic cell adhesion via plasma membrane adhesion molecules;GO:0007416//synapse assembly;GO:0009410//response to xenobiotic stimulus;GO:0009636//response to toxic substance;GO:0010033//response to organic substance;GO:0010468//regulation of gene expression;GO:0016339//calcium-dependent…	--
ENSG00000134193	346	398	411	140	272	198	31.187	32.589	37.586	14.478	24.108	17.462	33.78733333	18.68266667	-0.854782098	1.63E-05	0.005334327	REG4	regenerating family member 4 [Source:HGNC Symbol;Acc:HGNC:22977]	Human Diseases	Cancer: specific types	ko05226//Gastric cancer	K22244	GO:0005576//extracellular region;GO:0005737//cytoplasm	GO:0008201//heparin binding;GO:0030246//carbohydrate binding;GO:0038023//signaling receptor activity;GO:2001065//mannan binding	GO:0009617//response to bacterium	--
ENSG00000108950	559	830	717	346	372	327	26.244	38.714	39.001	20.381	20.74	16.587	34.653	19.236	-0.849171424	1.11E-09	4.71E-06	FAM20A	FAM20A golgi associated secretory pathway pseudokinase [Source:HGNC Symbol;Acc:HGNC:23015]	-	-	-	-	GO:0005576//extracellular region;GO:0005615//extracellular space;GO:0005737//cytoplasm;GO:0005783//endoplasmic reticulum;GO:0005794//Golgi apparatus;GO:0070062//extracellular exosome	GO:0000166//nucleotide binding;GO:0005515//protein binding;GO:0005524//ATP binding;GO:0043539//protein serine/threonine kinase activator activity;GO:0046872//metal ion binding	GO:0001934//positive regulation of protein phosphorylation;GO:0009617//response to bacterium;GO:0031214//biomineral tissue development;GO:0044691//tooth eruption;GO:0055074//calcium ion homeostasis;GO:0070166//enamel mineralization	--
ENSG00000127324	932	1004	892	462	443	564	105.587	102.727	102.02	59.261	49.246	63.814	103.4446667	57.44033333	-0.848723239	2.24E-11	1.27E-07	TSPAN8	tetraspanin 8 [Source:HGNC Symbol;Acc:HGNC:11855]	-	-	-	-	GO:0009986//cell surface;GO:0016020//membrane;GO:0070062//extracellular exosome	GO:0005178//integrin binding;GO:0005515//protein binding	GO:0007283//spermatogenesis;GO:0010468//regulation of gene expression;GO:0030195//negative regulation of blood coagulation	--
ENSG00000057657	72	55	76	27	36	36	2.41	1.375	2.141	0.786	1.229	1.279	1.975333333	1.098	-0.847218071	0.002463687	0.119253462	PRDM1	PR/SET domain 1 [Source:HGNC Symbol;Acc:HGNC:9346]	-	-	-	-	GO:0005634//nucleus;GO:0005654//nucleoplasm;GO:0005730//nucleolus;GO:0005737//cytoplasm	GO:0000976//transcription cis-regulatory region binding;GO:0000977//RNA polymerase II transcription regulatory region sequence-specific DNA binding;GO:0000978//RNA polymerase II cis-regulatory region sequence-specific DNA binding;GO:0001227//DNA-binding transcription repressor activity, RNA polymerase II-specific;GO:0003677//DNA binding;GO:0003700//DNA-binding transcription factor activity;GO:000…	GO:0000122//negative regulation of transcription by RNA polymerase II;GO:0001701//in utero embryonic development;GO:0001763//morphogenesis of a branching structure;GO:0001822//kidney development;GO:0001892//embryonic placenta development;GO:0001893//maternal placenta development;GO:0002250//adaptive immune response;GO:0002376//immune system process;GO:0003170//heart valve development;GO:0003279//…	zf-C2H2
ENSG00000167733	66	75	65	36	51	25	7.796	7.911	7.505	3.858	6.138	2.916	7.737333333	4.304	-0.84615835	0.011443157	0.248487866	HSD11B1L	hydroxysteroid 11-beta dehydrogenase 1 like [Source:HGNC Symbol;Acc:HGNC:30419]	Metabolism;Metabolism;Human Diseases;Metabolism	Global and overview maps;Xenobiotics biodegradation and metabolism;Cancer: overview;Lipid metabolism	ko01100//Metabolic pathways;ko00980//Metabolism of xenobiotics by cytochrome P450;ko05204//Chemical carcinogenesis - DNA adducts;ko00140//Steroid hormone biosynthesis	K15680;K15680;K15680;K15680	GO:0005576//extracellular region;GO:0005654//nucleoplasm;GO:0043231//intracellular membrane-bounded organelle	GO:0016491//oxidoreductase activity	-	--
ENSG00000144134	65	66	51	30	33	40	5.864	5.106	4.504	2.867	2.29	3.471	5.158	2.876	-0.842748097	0.017303632	0.291057723	RABL2A	RAB, member of RAS oncogene family like 2A [Source:HGNC Symbol;Acc:HGNC:9799]	-	-	-	-	GO:0012505//endomembrane system	GO:0000166//nucleotide binding;GO:0003924//GTPase activity;GO:0005515//protein binding;GO:0005525//GTP binding	GO:0006886//intracellular protein transport	--
ENSG00000135722	52	78	37	23	51	17	6.054	10.026	4.571	3.28	5.999	2.273	6.883666667	3.850666667	-0.838068997	0.04867546	0.423651237	FBXL8	F-box and leucine rich repeat protein 8 [Source:HGNC Symbol;Acc:HGNC:17875]	-	-	-	-	GO:0005829//cytosol;GO:0019005//SCF ubiquitin ligase complex	GO:0005515//protein binding	GO:0031146//SCF-dependent proteasomal ubiquitin-dependent protein catabolic process	--
ENSG00000237289	98	69	104	34	64	29	8.076	5.291	8.843	4.045	5.476	2.929	7.403333333	4.15	-0.835063651	0.001587465	0.099741559	CKMT1B	creatine kinase, mitochondrial 1B [Source:HGNC Symbol;Acc:HGNC:1995]	Metabolism;Metabolism	Global and overview maps;Amino acid metabolism	ko01100//Metabolic pathways;ko00330//Arginine and proline metabolism	K00933;K00933	GO:0005739//mitochondrion;GO:0005743//mitochondrial inner membrane;GO:0016020//membrane	GO:0000166//nucleotide binding;GO:0003824//catalytic activity;GO:0004111//creatine kinase activity;GO:0005515//protein binding;GO:0005524//ATP binding;GO:0016301//kinase activity;GO:0016740//transferase activity;GO:0016772//transferase activity, transferring phosphorus-containing groups	GO:0016310//phosphorylation;GO:0046314//phosphocreatine biosynthetic process	--
ENSG00000130766	146	134	143	62	109	54	5.51	4.572	5.429	2.643	4.033	2.051	5.170333333	2.909	-0.829733998	0.001079498	0.080710299	SESN2	sestrin 2 [Source:HGNC Symbol;Acc:HGNC:20746]	Environmental Information Processing;Organismal Systems;Cellular Processes	Signal transduction;Aging;Cell growth and death	ko04150//mTOR signaling pathway;ko04211//Longevity regulating pathway;ko04115//p53 signaling pathway	K20394;K20394;K20394	GO:0005634//nucleus;GO:0005737//cytoplasm;GO:0005739//mitochondrion;GO:0005765//lysosomal membrane;GO:0005829//cytosol;GO:0031588//nucleotide-activated protein kinase complex;GO:0031932//TORC2 complex;GO:1990316//Atg1/ULK1 kinase complex	GO:0004601//peroxidase activity;GO:0005092//GDP-dissociation inhibitor activity;GO:0005515//protein binding;GO:0016491//oxidoreductase activity;GO:0016684//oxidoreductase activity, acting on peroxide as acceptor;GO:0032542//sulfiredoxin activity;GO:0042731//PH domain binding;GO:0044877//protein-containing complex binding;GO:0070728//leucine binding;GO:0140311//protein sequestering activity	GO:0001932//regulation of protein phosphorylation;GO:0006111//regulation of gluconeogenesis;GO:0006635//fatty acid beta-oxidation;GO:0007005//mitochondrion organization;GO:0009749//response to glucose;GO:0016239//positive regulation of macroautophagy;GO:0030308//negative regulation of cell growth;GO:0030330//DNA damage response, signal transduction by p53 class mediator;GO:0032042//mitochondrial …	--
ENSG00000198515	61	54	58	26	40	28	3.227	2.247	3.935	1.349	1.866	2.091	3.136333333	1.768666667	-0.826416724	0.013923569	0.268014319	CNGA1	cyclic nucleotide gated channel subunit alpha 1 [Source:HGNC Symbol;Acc:HGNC:2148]	Environmental Information Processing;Environmental Information Processing;Organismal Systems	Signal transduction;Signal transduction;Sensory system	ko04024//cAMP signaling pathway;ko04022//cGMP-PKG signaling pathway;ko04744//Phototransduction	K04948;K04948;K04948	GO:0001750//photoreceptor outer segment;GO:0005886//plasma membrane;GO:0016020//membrane;GO:0017071//intracellular cyclic nucleotide activated cation channel complex;GO:0042622//photoreceptor outer segment membrane	GO:0000166//nucleotide binding;GO:0005216//ion channel activity;GO:0005222//intracellular cAMP-activated cation channel activity;GO:0005223//intracellular cGMP-activated cation channel activity;GO:0005515//protein binding;GO:0030553//cGMP binding;GO:0044877//protein-containing complex binding	GO:0006811//ion transport;GO:0007601//visual perception;GO:0034220//ion transmembrane transport;GO:0050896//response to stimulus;GO:0055085//transmembrane transport;GO:0098655//cation transmembrane transport	--
ENSG00000152049	110	202	137	97	61	73	4.931	8.185	6.178	4.91	2.681	3.293	6.431333333	3.628	-0.82594341	0.000678206	0.062737093	KCNE4	potassium voltage-gated channel subfamily E regulatory subunit 4 [Source:HGNC Symbol;Acc:HGNC:6244]	-	-	-	-	GO:0016020//membrane;GO:0016324//apical plasma membrane;GO:0034702//ion channel complex	GO:0005249//voltage-gated potassium channel activity;GO:0005251//delayed rectifier potassium channel activity;GO:0005267//potassium channel activity;GO:0005515//protein binding;GO:0015459//potassium channel regulator activity;GO:0044325//transmembrane transporter binding;GO:1902282//voltage-gated potassium channel activity involved in ventricular cardiac muscle cell action potential repolarization	GO:0006811//ion transport;GO:0006813//potassium ion transport;GO:0034220//ion transmembrane transport;GO:0060307//regulation of ventricular cardiac muscle cell membrane repolarization;GO:0071805//potassium ion transmembrane transport;GO:0086005//ventricular cardiac muscle cell action potential;GO:0086011//membrane repolarization during action potential;GO:0086091//regulation of heart rate by card…	--
ENSG00000159182	200	226	154	90	149	68	68.411	69.88	52.991	34.766	49.967	23.404	63.76066667	36.04566667	-0.822840882	0.000785006	0.066498969	PRAC1	PRAC1 small nuclear protein [Source:HGNC Symbol;Acc:HGNC:30591]	-	-	-	-	GO:0005634//nucleus;GO:0005654//nucleoplasm;GO:0005829//cytosol	-	-	--
ENSG00000172350	32	46	26	18	15	20	1.219	1.425	0.897	0.809	0.504	0.69	1.180333333	0.667666667	-0.821994423	0.036785169	0.384432197	ABCG4	ATP binding cassette subfamily G member 4 [Source:HGNC Symbol;Acc:HGNC:13884]	Environmental Information Processing	Membrane transport	ko02010//ABC transporters	K05680	GO:0005768//endosome;GO:0005886//plasma membrane;GO:0010008//endosome membrane;GO:0016020//membrane;GO:0030659//cytoplasmic vesicle membrane;GO:0031410//cytoplasmic vesicle	GO:0000166//nucleotide binding;GO:0005515//protein binding;GO:0005524//ATP binding;GO:0016887//ATP hydrolysis activity;GO:0034041//ABC-type sterol transporter activity;GO:0042802//identical protein binding;GO:0042803//protein homodimerization activity;GO:0046982//protein heterodimerization activity;GO:0046983//protein dimerization activity;GO:0140359//ABC-type transporter activity	GO:0006355//regulation of transcription, DNA-templated;GO:0006869//lipid transport;GO:0010875//positive regulation of cholesterol efflux;GO:0015918//sterol transport;GO:0033344//cholesterol efflux;GO:0042632//cholesterol homeostasis;GO:0045542//positive regulation of cholesterol biosynthetic process;GO:0055085//transmembrane transport;GO:0071403//cellular response to high density lipoprotein part…	--
ENSG00000111275	61	106	52	48	37	48	2.251	5.488	2.144	2.048	1.541	2.006	3.294333333	1.865	-0.820810909	0.039678232	0.395663314	ALDH2	aldehyde dehydrogenase 2 family member [Source:HGNC Symbol;Acc:HGNC:404]	Metabolism;Human Diseases;Metabolism;Metabolism;Metabolism;Metabolism;Metabolism;Metabolism;Metabolism;Metabolism;Metabolism;Metabolism;Metabolism;Metabolism	Global and overview maps;Endocrine and metabolic disease;Carbohydrate metabolism;Amino acid metabolism;Lipid metabolism;Amino acid metabolism;Amino acid metabolism;Carbohydrate metabolism;Lipid metabolism;Amino acid metabolism;Metabolism of other amino acids;Carbohydrate metabolism;Amino acid metabolism;Metabolism of cofactors and vitamins	ko01100//Metabolic pathways;ko04936//Alcoholic liver disease;ko00010//Glycolysis / Gluconeogenesis;ko00310//Lysine degradation;ko00561//Glycerolipid metabolism;ko00330//Arginine and proline metabolism;ko00280//Valine, leucine and isoleucine degradation;ko00620//Pyruvate metabolism;ko00071//Fatty acid degradation;ko00380//Tryptophan metabolism;ko00410//beta-Alanine metabolism;ko00053//Ascorbate an…	K00128;K00128;K00128;K00128;K00128;K00128;K00128;K00128;K00128;K00128;K00128;K00128;K00128;K00128	GO:0005739//mitochondrion;GO:0005759//mitochondrial matrix;GO:0070062//extracellular exosome	GO:0004029//aldehyde dehydrogenase (NAD+) activity;GO:0004030//aldehyde dehydrogenase [NAD(P)+] activity;GO:0008957//phenylacetaldehyde dehydrogenase activity;GO:0009055//electron transfer activity;GO:0016491//oxidoreductase activity;GO:0016620//oxidoreductase activity, acting on the aldehyde or oxo group of donors, NAD or NADP as acceptor;GO:0018547//nitroglycerin reductase activity;GO:0043878//…	GO:0005975//carbohydrate metabolic process;GO:0006066//alcohol metabolic process;GO:0006068//ethanol catabolic process;GO:0022900//electron transport chain;GO:0046185//aldehyde catabolic process;GO:1903179//regulation of dopamine biosynthetic process;GO:1905627//regulation of serotonin biosynthetic process	--
ENSG00000144891	38	68	61	15	30	41	2.286	3.559	3.777	1.018	2.009	2.43	3.207333333	1.819	-0.818228756	0.022330518	0.319899016	AGTR1	angiotensin II receptor type 1 [Source:HGNC Symbol;Acc:HGNC:336]	Human Diseases;Environmental Information Processing;Environmental Information Processing;Human Diseases;Human Diseases;Environmental Information Processing;Human Diseases;Organismal Systems;Environmental Information Processing;Environmental Information Processing;Organismal Systems;Human Diseases;Organismal Systems;Organismal Systems;Organismal Systems;Organismal Systems	Cancer: overview;Signaling molecules and interaction;Signal transduction;Infectious disease: viral;Cardiovascular disease;Signal transduction;Endocrine and metabolic disease;Circulatory system;Signal transduction;Signal transduction;Circulatory system;Endocrine and metabolic disease;Endocrine system;Endocrine system;Endocrine system;Endocrine system	ko05200//Pathways in cancer;ko04080//Neuroactive ligand-receptor interaction;ko04020//Calcium signaling pathway;ko05171//Coronavirus disease - COVID-19;ko05415//Diabetic cardiomyopathy;ko04022//cGMP-PKG signaling pathway;ko04934//Cushing syndrome;ko04261//Adrenergic signaling in cardiomyocytes;ko04072//Phospholipase D signaling pathway;ko04371//Apelin signaling pathway;ko04270//Vascular smooth mu…	K04166;K04166;K04166;K04166;K04166;K04166;K04166;K04166;K04166;K04166;K04166;K04166;K04166;K04166;K04166;K04166	GO:0005886//plasma membrane;GO:0016020//membrane	GO:0001596//angiotensin type I receptor activity;GO:0004930//G protein-coupled receptor activity;GO:0004945//angiotensin type II receptor activity;GO:0005515//protein binding;GO:0031711//bradykinin receptor binding;GO:0046982//protein heterodimerization activity	GO:0001558//regulation of cell growth;GO:0001822//kidney development;GO:0002018//renin-angiotensin regulation of aldosterone production;GO:0002034//maintenance of blood vessel diameter homeostasis by renin-angiotensin;GO:0003081//regulation of systemic arterial blood pressure by renin-angiotensin;GO:0006954//inflammatory response;GO:0007165//signal transduction;GO:0007186//G protein-coupled recep…	--
ENSG00000016402	131	164	155	102	92	97	6.435	6.532	7.172	4.332	3.409	3.687	6.713	3.809333333	-0.817419107	0.005423954	0.176689715	IL20RA	interleukin 20 receptor subunit alpha [Source:HGNC Symbol;Acc:HGNC:6003]	Environmental Information Processing;Environmental Information Processing;Environmental Information Processing	Signaling molecules and interaction;Signal transduction;Signaling molecules and interaction	ko04060//Cytokine-cytokine receptor interaction;ko04630//JAK-STAT signaling pathway;ko04061//Viral protein interaction with cytokine and cytokine receptor	K05136;K05136;K05136	GO:0005886//plasma membrane;GO:0016020//membrane	GO:0004896//cytokine receptor activity;GO:0005515//protein binding;GO:0042015//interleukin-20 binding	GO:0019221//cytokine-mediated signaling pathway;GO:0045124//regulation of bone resorption;GO:2001244//positive regulation of intrinsic apoptotic signaling pathway	--
ENSG00000154263	61	43	39	21	19	37	1.336	0.864	0.891	0.527	0.428	0.81	1.030333333	0.588333333	-0.808405471	0.032100952	0.369554009	ABCA10	ATP binding cassette subfamily A member 10 [Source:HGNC Symbol;Acc:HGNC:30]	Environmental Information Processing	Membrane transport	ko02010//ABC transporters	K05652	GO:0016020//membrane;GO:0043231//intracellular membrane-bounded organelle	GO:0000166//nucleotide binding;GO:0005319//lipid transporter activity;GO:0005524//ATP binding;GO:0016887//ATP hydrolysis activity;GO:0042626//ATPase-coupled transmembrane transporter activity;GO:0140359//ABC-type transporter activity	GO:0006869//lipid transport;GO:0055085//transmembrane transport	--
ENSG00000075826	79	101	105	35	62	56	2.145	2.591	2.901	1.141	1.693	1.53	2.545666667	1.454666667	-0.807354922	0.003310144	0.137358816	SEC31B	SEC31 homolog B, COPII coat complex component [Source:HGNC Symbol;Acc:HGNC:23197]	Genetic Information Processing	Folding, sorting and degradation	ko04141//Protein processing in endoplasmic reticulum	K14005	GO:0005737//cytoplasm;GO:0005783//endoplasmic reticulum;GO:0005789//endoplasmic reticulum membrane;GO:0012507//ER to Golgi transport vesicle membrane;GO:0016020//membrane;GO:0030120//vesicle coat;GO:0030127//COPII vesicle coat;GO:0031410//cytoplasmic vesicle;GO:0070971//endoplasmic reticulum exit site	GO:0005198//structural molecule activity;GO:0005515//protein binding	GO:0006886//intracellular protein transport;GO:0006888//endoplasmic reticulum to Golgi vesicle-mediated transport;GO:0007029//endoplasmic reticulum organization;GO:0015031//protein transport;GO:0016192//vesicle-mediated transport;GO:0090110//COPII-coated vesicle cargo loading	--
ENSG00000164220	49	50	47	21	29	29	1.991	1.738	2.616	1.428	1.093	1.122	2.115	1.214333333	-0.800493169	0.019885389	0.308313814	F2RL2	coagulation factor II thrombin receptor like 2 [Source:HGNC Symbol;Acc:HGNC:3539]	Environmental Information Processing;Organismal Systems	Signaling molecules and interaction;Immune system	ko04080//Neuroactive ligand-receptor interaction;ko04610//Complement and coagulation cascades	K04235;K04235	GO:0005576//extracellular region;GO:0005886//plasma membrane;GO:0016020//membrane;GO:0016324//apical plasma membrane;GO:0032991//protein-containing complex	GO:0001648//proteinase activated receptor activity;GO:0004435//phosphatidylinositol phospholipase C activity;GO:0004930//G protein-coupled receptor activity;GO:0005515//protein binding;GO:0015057//thrombin-activated receptor activity;GO:0048018//receptor ligand activity	GO:0007165//signal transduction;GO:0007186//G protein-coupled receptor signaling pathway;GO:0007200//phospholipase C-activating G protein-coupled receptor signaling pathway;GO:0007596//blood coagulation;GO:0007599//hemostasis;GO:0009611//response to wounding;GO:0030168//platelet activation;GO:0032024//positive regulation of insulin secretion;GO:0035025//positive regulation of Rho protein signal t…	--
ENSG00000129646	88	131	111	74	61	73	3.915	3.631	3.454	2.266	2.362	1.7	3.666666667	2.109333333	-0.797682019	0.013317995	0.264711492	QRICH2	glutamine rich 2 [Source:HGNC Symbol;Acc:HGNC:25326]	-	-	-	-	GO:0005634//nucleus;GO:0005737//cytoplasm;GO:0005929//cilium;GO:0016020//membrane;GO:0031514//motile cilium;GO:0031965//nuclear membrane;GO:0036126//sperm flagellum;GO:0042995//cell projection	GO:0005515//protein binding	GO:0030031//cell projection assembly;GO:0030317//flagellated sperm motility;GO:2000059//negative regulation of ubiquitin-dependent protein catabolic process	--
ENSG00000099365	26	28	23	8	13	13	0.727	1.523	1.409	0.253	1.156	0.696	1.219666667	0.701666667	-0.797629182	0.028875946	0.354618342	STX1B	syntaxin 1B [Source:HGNC Symbol;Acc:HGNC:18539]	Organismal Systems;Genetic Information Processing	Nervous system;Folding, sorting and degradation	ko04721//Synaptic vesicle cycle;ko04130//SNARE interactions in vesicular transport	K08486;K08486	GO:0005634//nucleus;GO:0005652//nuclear lamina;GO:0005654//nucleoplasm;GO:0005737//cytoplasm;GO:0005813//centrosome;GO:0005819//spindle;GO:0005829//cytosol;GO:0005856//cytoskeleton;GO:0005886//plasma membrane;GO:0012505//endomembrane system;GO:0016020//membrane;GO:0030424//axon;GO:0031201//SNARE complex;GO:0031594//neuromuscular junction;GO:0098793//presynapse	GO:0000149//SNARE binding;GO:0005102//signaling receptor binding;GO:0005484//SNAP receptor activity;GO:0005515//protein binding;GO:0019901//protein kinase binding	GO:0001956//positive regulation of neurotransmitter secretion;GO:0006836//neurotransmitter transport;GO:0006886//intracellular protein transport;GO:0006904//vesicle docking involved in exocytosis;GO:0006906//vesicle fusion;GO:0010468//regulation of gene expression;GO:0010807//regulation of synaptic vesicle priming;GO:0010977//negative regulation of neuron projection development;GO:0016079//synapt…	--
ENSG00000162545	171	206	188	70	146	93	9.606	10.461	10.624	4.441	8.041	5.257	10.23033333	5.913	-0.790890971	0.000741355	0.064195293	CAMK2N1	calcium/calmodulin dependent protein kinase II inhibitor 1 [Source:HGNC Symbol;Acc:HGNC:24190]	-	-	-	-	GO:0005575//cellular_component;GO:0014069//postsynaptic density;GO:0030425//dendrite;GO:0042995//cell projection;GO:0045202//synapse	GO:0004860//protein kinase inhibitor activity;GO:0008427//calcium-dependent protein kinase inhibitor activity;GO:0019901//protein kinase binding	GO:0007616//long-term memory;GO:0050729//positive regulation of inflammatory response	--
ENSG00000184731	35	75	39	27	27	25	1.179	2.283	1.321	1.027	0.891	0.847	1.594333333	0.921666667	-0.790636311	0.027751038	0.34884209	FAM110C	family with sequence similarity 110 member C [Source:HGNC Symbol;Acc:HGNC:33340]	-	-	-	-	GO:0000922//spindle pole;GO:0005634//nucleus;GO:0005737//cytoplasm;GO:0005813//centrosome;GO:0005856//cytoskeleton;GO:0005874//microtubule;GO:0005938//cell cortex	GO:0005515//protein binding;GO:0043014//alpha-tubulin binding	GO:0030335//positive regulation of cell migration;GO:0051897//positive regulation of protein kinase B signaling;GO:0060491//regulation of cell projection assembly	--
ENSG00000143303	145	181	139	69	120	82	11.804	11.55	11.205	6.427	7.691	5.908	11.51966667	6.675333333	-0.787187187	0.002434484	0.119253462	METTL25B	methyltransferase like 25B [Source:HGNC Symbol;Acc:HGNC:24273]	-	-	-	-	GO:0016020//membrane	GO:0000179//rRNA (adenine-N6,N6-)-dimethyltransferase activity;GO:0008649//rRNA methyltransferase activity;GO:0008757//S-adenosylmethionine-dependent methyltransferase activity	GO:0000154//rRNA modification;GO:0031167//rRNA methylation	--
ENSG00000120322	48	78	81	50	25	35	2.296	3.343	3.86	2.685	1.179	1.674	3.166333333	1.846	-0.778410589	0.012816519	0.262074644	PCDHB8	protocadherin beta 8 [Source:HGNC Symbol;Acc:HGNC:8693]	-	-	-	-	GO:0005886//plasma membrane;GO:0016020//membrane	GO:0005509//calcium ion binding;GO:0042802//identical protein binding;GO:0046872//metal ion binding	GO:0007155//cell adhesion;GO:0007156//homophilic cell adhesion via plasma membrane adhesion molecules;GO:0007399//nervous system development	--
ENSG00000228696	34	67	39	29	24	26	6.16	9.675	3.821	5.538	3.984	1.947	6.552	3.823	-0.777230157	0.045185933	0.411866625	ARL17B	ADP ribosylation factor like GTPase 17B [Source:HGNC Symbol;Acc:HGNC:32387]	-	-	-	-	GO:0005794//Golgi apparatus	GO:0000166//nucleotide binding;GO:0003924//GTPase activity;GO:0005525//GTP binding	GO:0006886//intracellular protein transport;GO:0015031//protein transport;GO:0016192//vesicle-mediated transport	--
ENSG00000137285	33	45	61	37	21	16	2.273	2.794	4.194	2.873	1.429	1.125	3.087	1.809	-0.771013075	0.037943741	0.389480684	TUBB2B	tubulin beta 2B class IIb [Source:HGNC Symbol;Acc:HGNC:30829]	Human Diseases;Human Diseases;Human Diseases;Human Diseases;Human Diseases;Human Diseases;Human Diseases;Human Diseases;Cellular Processes;Cellular Processes	Neurodegenerative disease;Neurodegenerative disease;Neurodegenerative disease;Neurodegenerative disease;Neurodegenerative disease;Neurodegenerative disease;Infectious disease: bacterial;Infectious disease: bacterial;Transport and catabolism;Cellular community - eukaryotes	ko05022//Pathways of neurodegeneration - multiple diseases;ko05010//Alzheimer disease;ko05014//Amyotrophic lateral sclerosis;ko05016//Huntington disease;ko05020//Prion disease;ko05012//Parkinson disease;ko05132//Salmonella infection;ko05130//Pathogenic Escherichia coli infection;ko04145//Phagosome;ko04540//Gap junction	K07375;K07375;K07375;K07375;K07375;K07375;K07375;K07375;K07375;K07375	GO:0005634//nucleus;GO:0005737//cytoplasm;GO:0005856//cytoskeleton;GO:0005874//microtubule;GO:0015630//microtubule cytoskeleton;GO:0045171//intercellular bridge;GO:0072686//mitotic spindle;GO:0098685//Schaffer collateral - CA1 synapse	GO:0000166//nucleotide binding;GO:0003924//GTPase activity;GO:0005200//structural constituent of cytoskeleton;GO:0005515//protein binding;GO:0005525//GTP binding;GO:0046872//metal ion binding;GO:0046982//protein heterodimerization activity	GO:0000226//microtubule cytoskeleton organization;GO:0000278//mitotic cell cycle;GO:0001764//neuron migration;GO:0007010//cytoskeleton organization;GO:0007017//microtubule-based process;GO:0007399//nervous system development;GO:0021987//cerebral cortex development;GO:0050804//modulation of chemical synaptic transmission;GO:1902669//positive regulation of axon guidance;GO:1990403//embryonic brain …	--
ENSG00000186891	65	86	72	41	50	31	8.046	9.606	8.739	5.586	6.007	3.883	8.797	5.158666667	-0.770013384	0.00765779	0.210924809	TNFRSF18	TNF receptor superfamily member 18 [Source:HGNC Symbol;Acc:HGNC:11914]	Environmental Information Processing	Signaling molecules and interaction	ko04060//Cytokine-cytokine receptor interaction	K05154	GO:0005576//extracellular region;GO:0005886//plasma membrane;GO:0009897//external side of plasma membrane;GO:0016020//membrane	GO:0005031//tumor necrosis factor-activated receptor activity;GO:0005515//protein binding	GO:0002687//positive regulation of leukocyte migration;GO:0006915//apoptotic process;GO:0007165//signal transduction;GO:0033209//tumor necrosis factor-mediated signaling pathway;GO:0042531//positive regulation of tyrosine phosphorylation of STAT protein;GO:0043066//negative regulation of apoptotic process;GO:0045785//positive regulation of cell adhesion	--
ENSG00000136161	214	247	212	101	138	130	9.006	9.513	9.025	4.93	5.705	5.571	9.181333333	5.402	-0.76521004	2.89E-05	0.007915578	RCBTB2	RCC1 and BTB domain containing protein 2 [Source:HGNC Symbol;Acc:HGNC:1914]	-	-	-	-	GO:0001669//acrosomal vesicle;GO:0005737//cytoplasm;GO:0031410//cytoplasmic vesicle	GO:0005085//guanyl-nucleotide exchange factor activity;GO:0005515//protein binding	-	--
ENSG00000100027	141	197	142	73	93	97	5.189	8.378	4.356	2.548	2.779	5.246	5.974333333	3.524333333	-0.761427352	0.000382705	0.043015067	YPEL1	yippee like 1 [Source:HGNC Symbol;Acc:HGNC:12845]	-	-	-	-	GO:0005634//nucleus	GO:0046872//metal ion binding	-	--
ENSG00000171431	545	844	755	527	248	379	39.475	55.26	55.012	43.108	17.611	27.622	49.91566667	29.447	-0.761372032	0.010507255	0.24295523	KRT20	keratin 20 [Source:HGNC Symbol;Acc:HGNC:20412]	Organismal Systems;Human Diseases	Endocrine system;Infectious disease: bacterial	ko04915//Estrogen signaling pathway;ko05150//Staphylococcus aureus infection	K07604;K07604	GO:0005737//cytoplasm;GO:0005829//cytosol;GO:0005856//cytoskeleton;GO:0005882//intermediate filament;GO:0045111//intermediate filament cytoskeleton	GO:0005198//structural molecule activity;GO:0005200//structural constituent of cytoskeleton;GO:0005515//protein binding	GO:0006915//apoptotic process;GO:0009267//cellular response to starvation;GO:0030855//epithelial cell differentiation;GO:0045109//intermediate filament organization;GO:0050708//regulation of protein secretion	--
ENSG00000178467	428	520	411	225	295	251	37.647	38.85	35.077	21.645	22.85	21.333	37.19133333	21.94266667	-0.761227605	1.95E-06	0.001227674	P4HTM	prolyl 4-hydroxylase, transmembrane [Source:HGNC Symbol;Acc:HGNC:28858]	-	-	-	-	GO:0005783//endoplasmic reticulum;GO:0005789//endoplasmic reticulum membrane;GO:0016020//membrane	GO:0004656//procollagen-proline 4-dioxygenase activity;GO:0005506//iron ion binding;GO:0005509//calcium ion binding;GO:0016491//oxidoreductase activity;GO:0016705//oxidoreductase activity, acting on paired donors, with incorporation or reduction of molecular oxygen;GO:0016706//2-oxoglutarate-dependent dioxygenase activity;GO:0031418//L-ascorbic acid binding;GO:0046872//metal ion binding;GO:005121…	GO:0045646//regulation of erythrocyte differentiation	--
ENSG00000136828	174	215	170	105	146	125	9.139	8.824	8.516	5.695	5.808	4.16	8.826333333	5.221	-0.757488074	0.008936155	0.226027457	RALGPS1	Ral GEF with PH domain and SH3 binding motif 1 [Source:HGNC Symbol;Acc:HGNC:16851]	-	-	-	-	GO:0005575//cellular_component;GO:0005737//cytoplasm;GO:0005886//plasma membrane;GO:0016020//membrane	GO:0005085//guanyl-nucleotide exchange factor activity;GO:0005515//protein binding	GO:0007264//small GTPase mediated signal transduction;GO:0007265//Ras protein signal transduction;GO:0032485//regulation of Ral protein signal transduction;GO:0035556//intracellular signal transduction	--
ENSG00000177000	291	320	315	173	235	211	7.48	7.695	12.518	4.925	5.715	5.778	9.231	5.472666667	-0.754242958	0.001244133	0.086746196	MTHFR	methylenetetrahydrofolate reductase [Source:HGNC Symbol;Acc:HGNC:7436]	Metabolism;Human Diseases;Metabolism	Global and overview maps;Drug resistance: antineoplastic;Metabolism of cofactors and vitamins	ko01100//Metabolic pathways;ko01523//Antifolate resistance;ko00670//One carbon pool by folate	K25004;K25004;K25004	GO:0005829//cytosol	GO:0003824//catalytic activity;GO:0004489//methylenetetrahydrofolate reductase (NAD(P)H) activity;GO:0016491//oxidoreductase activity;GO:0044877//protein-containing complex binding;GO:0050660//flavin adenine dinucleotide binding;GO:0050661//NADP binding;GO:0071949//FAD binding;GO:0072341//modified amino acid binding;GO:0106313//methylenetetrahydrofolate reductase NADPH activity	GO:0001666//response to hypoxia;GO:0001843//neural tube closure;GO:0006555//methionine metabolic process;GO:0008152//metabolic process;GO:0009086//methionine biosynthetic process;GO:0009410//response to xenobiotic stimulus;GO:0033274//response to vitamin B2;GO:0035999//tetrahydrofolate interconversion;GO:0043200//response to amino acid;GO:0046500//S-adenosylmethionine metabolic process;GO:0046653…	--
ENSG00000025708	96	177	89	63	77	57	9.206	14.646	8.288	6.733	6.256	6.215	10.71333333	6.401333333	-0.742963088	0.004155533	0.152988524	TYMP	thymidine phosphorylase [Source:HGNC Symbol;Acc:HGNC:3148]	Metabolism;Metabolism;Metabolism;Human Diseases	Global and overview maps;Xenobiotics biodegradation and metabolism;Nucleotide metabolism;Cancer: specific types	ko01100//Metabolic pathways;ko00983//Drug metabolism - other enzymes;ko00240//Pyrimidine metabolism;ko05219//Bladder cancer	K00758;K00758;K00758;K00758	GO:0005829//cytosol	GO:0004645//1,4-alpha-oligoglucan phosphorylase activity;GO:0005515//protein binding;GO:0008083//growth factor activity;GO:0009032//thymidine phosphorylase activity;GO:0016154//pyrimidine-nucleoside phosphorylase activity;GO:0016740//transferase activity;GO:0016757//glycosyltransferase activity;GO:0016763//pentosyltransferase activity;GO:0042803//protein homodimerization activity	GO:0000002//mitochondrial genome maintenance;GO:0001525//angiogenesis;GO:0006206//pyrimidine nucleobase metabolic process;GO:0006213//pyrimidine nucleoside metabolic process;GO:0006935//chemotaxis;GO:0007165//signal transduction;GO:0030154//cell differentiation;GO:0031641//regulation of myelination;GO:0046074//dTMP catabolic process;GO:0051969//regulation of transmission of nerve impulse;GO:19053…	--
ENSG00000167772	104	190	167	74	93	89	7.259	12.11	12.236	6.062	6.382	6.492	10.535	6.312	-0.739021204	0.00136451	0.091181881	ANGPTL4	angiopoietin like 4 [Source:HGNC Symbol;Acc:HGNC:16039]	Organismal Systems;Organismal Systems	Endocrine system;Digestive system	ko03320//PPAR signaling pathway;ko04979//Cholesterol metabolism	K08767;K08767	GO:0005576//extracellular region;GO:0005615//extracellular space;GO:0062023//collagen-containing extracellular matrix;GO:0072562//blood microparticle	GO:0004857//enzyme inhibitor activity;GO:0005515//protein binding;GO:0042802//identical protein binding	GO:0001525//angiogenesis;GO:0001666//response to hypoxia;GO:0006629//lipid metabolic process;GO:0019216//regulation of lipid metabolic process;GO:0043066//negative regulation of apoptotic process;GO:0043335//protein unfolding;GO:0045766//positive regulation of angiogenesis;GO:0051005//negative regulation of lipoprotein lipase activity;GO:0070328//triglyceride homeostasis;GO:0072577//endothelial c…	--
ENSG00000135537	117	137	112	39	86	104	4.572	4.625	3.988	2.211	2.917	2.797	4.395	2.641666667	-0.734414731	0.029374769	0.357913479	AFG1L	AFG1 like ATPase [Source:HGNC Symbol;Acc:HGNC:16411]	-	-	-	-	GO:0005737//cytoplasm;GO:0005739//mitochondrion;GO:0016020//membrane;GO:0031966//mitochondrial membrane	GO:0000166//nucleotide binding;GO:0005515//protein binding;GO:0005524//ATP binding;GO:0016787//hydrolase activity;GO:0016887//ATP hydrolysis activity	GO:0006123//mitochondrial electron transport, cytochrome c to oxygen;GO:0007005//mitochondrion organization;GO:0035694//mitochondrial protein catabolic process	--
ENSG00000076864	84	103	65	43	67	40	3.295	4.715	3.122	2.086	2.757	1.875	3.710666667	2.239333333	-0.728609113	0.020425402	0.310349075	RAP1GAP	RAP1 GTPase activating protein [Source:HGNC Symbol;Acc:HGNC:9858]	Environmental Information Processing	Signal transduction	ko04015//Rap1 signaling pathway	K17700	GO:0000139//Golgi membrane;GO:0005737//cytoplasm;GO:0005769//early endosome;GO:0005794//Golgi apparatus;GO:0005829//cytosol;GO:0016020//membrane;GO:0030424//axon;GO:0030425//dendrite;GO:0043025//neuronal cell body	GO:0003924//GTPase activity;GO:0005096//GTPase activator activity;GO:0005515//protein binding;GO:0030695//GTPase regulator activity;GO:0031267//small GTPase binding;GO:0042803//protein homodimerization activity	GO:0002250//adaptive immune response;GO:0007165//signal transduction;GO:0043087//regulation of GTPase activity;GO:0043547//positive regulation of GTPase activity;GO:0045665//negative regulation of neuron differentiation;GO:0051056//regulation of small GTPase mediated signal transduction;GO:1903697//negative regulation of microvillus assembly;GO:1904442//negative regulation of thyroid gland epithe…	--
ENSG00000198673	83	78	75	45	39	52	3.314	2.669	2.855	2.008	1.496	1.847	2.946	1.783666667	-0.723911402	0.008515169	0.220800037	TAFA2	TAFA chemokine like family member 2 [Source:HGNC Symbol;Acc:HGNC:21589]	-	-	-	-	GO:0005615//extracellular space;GO:0005634//nucleus;GO:0005737//cytoplasm	GO:0048018//receptor ligand activity	GO:0007165//signal transduction;GO:0007613//memory;GO:0008542//visual learning	--
ENSG00000179855	50	60	37	24	26	31	1.553	1.607	1.103	0.837	0.822	0.924	1.421	0.861	-0.722821412	0.027194337	0.347613799	GIPC3	GIPC PDZ domain containing family member 3 [Source:HGNC Symbol;Acc:HGNC:18183]	-	-	-	-	-	GO:0005515//protein binding	-	--
ENSG00000071242	179	236	185	89	153	152	6.758	5.405	8.975	2.252	5.977	4.595	7.046	4.274666667	-0.72099255	0.011363677	0.248216634	RPS6KA2	ribosomal protein S6 kinase A2 [Source:HGNC Symbol;Acc:HGNC:10431]	Environmental Information Processing;Organismal Systems;Human Diseases;Environmental Information Processing;Human Diseases;Cellular Processes;Organismal Systems;Human Diseases;Organismal Systems;Organismal Systems	Signal transduction;Environmental adaptation;Cancer: overview;Signal transduction;Infectious disease: bacterial;Cell growth and death;Nervous system;Endocrine and metabolic disease;Endocrine system;Nervous system	ko04010//MAPK signaling pathway;ko04714//Thermogenesis;ko05207//Chemical carcinogenesis - receptor activation;ko04150//mTOR signaling pathway;ko05135//Yersinia infection;ko04114//Oocyte meiosis;ko04722//Neurotrophin signaling pathway;ko04931//Insulin resistance;ko04914//Progesterone-mediated oocyte maturation;ko04720//Long-term potentiation	K04373;K04373;K04373;K04373;K04373;K04373;K04373;K04373;K04373;K04373	GO:0005634//nucleus;GO:0005654//nucleoplasm;GO:0005737//cytoplasm;GO:0005819//spindle;GO:0005829//cytosol;GO:0005840//ribosome;GO:0045202//synapse;GO:0072687//meiotic spindle	GO:0000166//nucleotide binding;GO:0000287//magnesium ion binding;GO:0004672//protein kinase activity;GO:0004674//protein serine/threonine kinase activity;GO:0004711//ribosomal protein S6 kinase activity;GO:0004712//protein serine/threonine/tyrosine kinase activity;GO:0005515//protein binding;GO:0005524//ATP binding;GO:0016301//kinase activity;GO:0016740//transferase activity;GO:0046872//metal ion…	GO:0001556//oocyte maturation;GO:0002035//brain renin-angiotensin system;GO:0006468//protein phosphorylation;GO:0007165//signal transduction;GO:0007268//chemical synaptic transmission;GO:0007507//heart development;GO:0008285//negative regulation of cell population proliferation;GO:0010628//positive regulation of gene expression;GO:0010659//cardiac muscle cell apoptotic process;GO:0016310//phospho…	--
ENSG00000165804	105	195	135	96	98	84	6.968	8.805	8.421	4.884	4.992	4.807	8.064666667	4.894333333	-0.720502543	0.014275263	0.271457592	ZNF219	zinc finger protein 219 [Source:HGNC Symbol;Acc:HGNC:13011]	-	-	-	-	GO:0005634//nucleus;GO:0005654//nucleoplasm;GO:0016020//membrane	GO:0000978//RNA polymerase II cis-regulatory region sequence-specific DNA binding;GO:0000981//DNA-binding transcription factor activity, RNA polymerase II-specific;GO:0001227//DNA-binding transcription repressor activity, RNA polymerase II-specific;GO:0003677//DNA binding;GO:0003700//DNA-binding transcription factor activity;GO:0004969//histamine receptor activity;GO:0005515//protein binding;GO:0…	GO:0000122//negative regulation of transcription by RNA polymerase II;GO:0001505//regulation of neurotransmitter levels;GO:0006355//regulation of transcription, DNA-templated;GO:0007186//G protein-coupled receptor signaling pathway;GO:0032332//positive regulation of chondrocyte differentiation;GO:0045892//negative regulation of transcription, DNA-templated;GO:0045944//positive regulation of trans…	zf-C2H2
ENSG00000154358	162	326	182	150	173	135	3.607	5.395	3.674	1.613	3.471	2.61	4.225333333	2.564666667	-0.72029383	0.030700515	0.365157469	OBSCN	obscurin, cytoskeletal calmodulin and titin-interacting RhoGEF [Source:HGNC Symbol;Acc:HGNC:15719]	-	-	-	-	GO:0005615//extracellular space;GO:0005634//nucleus;GO:0005737//cytoplasm;GO:0005829//cytosol;GO:0005886//plasma membrane;GO:0014704//intercalated disc;GO:0016020//membrane;GO:0016604//nuclear body;GO:0030016//myofibril;GO:0030017//sarcomere;GO:0030018//Z disc;GO:0031430//M band;GO:0042383//sarcolemma;GO:0043226//organelle	GO:0000166//nucleotide binding;GO:0004672//protein kinase activity;GO:0004674//protein serine/threonine kinase activity;GO:0005085//guanyl-nucleotide exchange factor activity;GO:0005515//protein binding;GO:0005516//calmodulin binding;GO:0005524//ATP binding;GO:0005546//phosphatidylinositol-4,5-bisphosphate binding;GO:0005547//phosphatidylinositol-3,4,5-trisphosphate binding;GO:0008289//lipid bind…	GO:0006468//protein phosphorylation;GO:0007155//cell adhesion;GO:0007411//axon guidance;GO:0016310//phosphorylation;GO:0030154//cell differentiation;GO:0036309//protein localization to M-band;GO:0045214//sarcomere organization;GO:0051056//regulation of small GTPase mediated signal transduction	--
ENSG00000173110	164	227	190	109	83	135	9.099	11.385	10.605	6.83	4.515	7.537	10.363	6.294	-0.719392628	0.000455109	0.048870825	HSPA6	heat shock protein family A (Hsp70) member 6 [Source:HGNC Symbol;Acc:HGNC:5239]	Environmental Information Processing;Human Diseases;Cellular Processes;Human Diseases;Genetic Information Processing;Human Diseases;Organismal Systems;Genetic Information Processing;Human Diseases;Organismal Systems;Organismal Systems;Human Diseases	Signal transduction;Neurodegenerative disease;Transport and catabolism;Cardiovascular disease;Folding, sorting and degradation;Infectious disease: viral;Endocrine system;Transcription;Infectious disease: parasitic;Immune system;Aging;Infectious disease: bacterial	ko04010//MAPK signaling pathway;ko05020//Prion disease;ko04144//Endocytosis;ko05417//Lipid and atherosclerosis;ko04141//Protein processing in endoplasmic reticulum;ko05162//Measles;ko04915//Estrogen signaling pathway;ko03040//Spliceosome;ko05145//Toxoplasmosis;ko04612//Antigen processing and presentation;ko04213//Longevity regulating pathway - multiple species;ko05134//Legionellosis	K03283;K03283;K03283;K03283;K03283;K03283;K03283;K03283;K03283;K03283;K03283;K03283	GO:0005576//extracellular region;GO:0005634//nucleus;GO:0005737//cytoplasm;GO:0005814//centriole;GO:0005829//cytosol;GO:0008180//COP9 signalosome;GO:0034774//secretory granule lumen;GO:0070062//extracellular exosome;GO:0072562//blood microparticle;GO:1904813//ficolin-1-rich granule lumen	GO:0000166//nucleotide binding;GO:0005515//protein binding;GO:0005524//ATP binding;GO:0016887//ATP hydrolysis activity;GO:0019899//enzyme binding;GO:0031072//heat shock protein binding;GO:0031625//ubiquitin protein ligase binding;GO:0044183//protein folding chaperone;GO:0051082//unfolded protein binding;GO:0140662//ATP-dependent protein folding chaperone	GO:0006457//protein folding;GO:0006986//response to unfolded protein;GO:0034605//cellular response to heat;GO:0042026//protein refolding;GO:0051085//chaperone cofactor-dependent protein refolding	--
ENSG00000174514	34	58	37	20	28	25	1.095	1.688	1.198	0.727	0.884	0.81	1.327	0.807	-0.717527792	0.04939541	0.426947312	MFSD4A	major facilitator superfamily domain containing 4A [Source:HGNC Symbol;Acc:HGNC:25433]	-	-	-	-	GO:0016020//membrane	GO:0005355//glucose transmembrane transporter activity;GO:0022857//transmembrane transporter activity	GO:0055085//transmembrane transport;GO:1904659//glucose transmembrane transport	--
ENSG00000124249	399	694	522	351	255	295	20.716	32.588	27.274	20.601	12.984	15.419	26.85933333	16.33466667	-0.717486482	2.61E-05	0.007384013	KCNK15	potassium two pore domain channel subfamily K member 15 [Source:HGNC Symbol;Acc:HGNC:13814]	-	-	-	-	GO:0005886//plasma membrane;GO:0016020//membrane;GO:0034702//ion channel complex	GO:0005267//potassium channel activity;GO:0015271//outward rectifier potassium channel activity;GO:0022841//potassium ion leak channel activity	GO:0006811//ion transport;GO:0006813//potassium ion transport;GO:0030322//stabilization of membrane potential;GO:0034220//ion transmembrane transport;GO:0071805//potassium ion transmembrane transport	--
ENSG00000152804	789	772	792	376	495	470	61.361	53.154	62.448	33.574	37.407	37.21	58.98766667	36.06366667	-0.709867257	2.01E-08	5.70E-05	HHEX	hematopoietically expressed homeobox [Source:HGNC Symbol;Acc:HGNC:4901]	Human Diseases;Human Diseases	Cancer: overview;Endocrine and metabolic disease	ko05202//Transcriptional misregulation in cancer;ko04950//Maturity onset diabetes of the young	K08024;K08024	GO:0000785//chromatin;GO:0005634//nucleus;GO:0005737//cytoplasm;GO:0016604//nuclear body;GO:0032993//protein-DNA complex	GO:0000976//transcription cis-regulatory region binding;GO:0000978//RNA polymerase II cis-regulatory region sequence-specific DNA binding;GO:0000981//DNA-binding transcription factor activity, RNA polymerase II-specific;GO:0001227//DNA-binding transcription repressor activity, RNA polymerase II-specific;GO:0001228//DNA-binding transcription activator activity, RNA polymerase II-specific;GO:000367…	GO:0000122//negative regulation of transcription by RNA polymerase II;GO:0006355//regulation of transcription, DNA-templated;GO:0006357//regulation of transcription by RNA polymerase II;GO:0006406//mRNA export from nucleus;GO:0009952//anterior/posterior pattern specification;GO:0010621//negative regulation of transcription by transcription factor localization;GO:0010944//negative regulation of tr…	Homeobox
ENSG00000164100	42	51	43	24	27	27	0.945	1.038	0.974	0.61	0.596	0.611	0.985666667	0.605666667	-0.702575824	0.037627797	0.38757407	NDST3	N-deacetylase and N-sulfotransferase 3 [Source:HGNC Symbol;Acc:HGNC:7682]	Metabolism;Metabolism	Global and overview maps;Glycan biosynthesis and metabolism	ko01100//Metabolic pathways;ko00534//Glycosaminoglycan biosynthesis - heparan sulfate / heparin	K02578;K02578	GO:0000139//Golgi membrane;GO:0005575//cellular_component;GO:0005794//Golgi apparatus;GO:0016020//membrane	GO:0003824//catalytic activity;GO:0008146//sulfotransferase activity;GO:0015016//[heparan sulfate]-glucosamine N-sulfotransferase activity;GO:0016740//transferase activity;GO:0016787//hydrolase activity;GO:0019213//deacetylase activity;GO:0102140//heparan sulfate N-deacetylase activity	GO:0008152//metabolic process;GO:0015012//heparan sulfate proteoglycan biosynthetic process;GO:0015014//heparan sulfate proteoglycan biosynthetic process, polysaccharide chain biosynthetic process;GO:0030210//heparin biosynthetic process	--
ENSG00000168071	47	83	57	30	48	23	4.039	6.36	2.99	2.402	3.759	2.069	4.463	2.743333333	-0.702083877	0.020983355	0.312394303	CCDC88B	coiled-coil domain containing 88B [Source:HGNC Symbol;Acc:HGNC:26757]	-	-	-	-	GO:0005654//nucleoplasm;GO:0005737//cytoplasm;GO:0005783//endoplasmic reticulum;GO:0005794//Golgi apparatus;GO:0005813//centrosome;GO:0005815//microtubule organizing center;GO:0005829//cytosol;GO:0005856//cytoskeleton;GO:0016020//membrane	GO:0005515//protein binding;GO:0008017//microtubule binding;GO:0051959//dynein light intermediate chain binding	GO:0001819//positive regulation of cytokine production;GO:0030705//cytoskeleton-dependent intracellular transport;GO:0031122//cytoplasmic microtubule organization;GO:0042102//positive regulation of T cell proliferation;GO:0042832//defense response to protozoan;GO:0050870//positive regulation of T cell activation	--
ENSG00000172379	105	116	96	52	57	81	2.255	2.1	2.613	1.176	1.488	1.633	2.322666667	1.432333333	-0.697414847	0.007862917	0.213178002	ARNT2	aryl hydrocarbon receptor nuclear translocator 2 [Source:HGNC Symbol;Acc:HGNC:16876]	Human Diseases;Human Diseases;Human Diseases	Cancer: overview;Cancer: overview;Cancer: specific types	ko05200//Pathways in cancer;ko05202//Transcriptional misregulation in cancer;ko05211//Renal cell carcinoma	K15589;K15589;K15589	GO:0000785//chromatin;GO:0005634//nucleus;GO:0005654//nucleoplasm;GO:0005667//transcription regulator complex;GO:0005737//cytoplasm;GO:0034751//aryl hydrocarbon receptor complex	GO:0000978//RNA polymerase II cis-regulatory region sequence-specific DNA binding;GO:0000981//DNA-binding transcription factor activity, RNA polymerase II-specific;GO:0001228//DNA-binding transcription activator activity, RNA polymerase II-specific;GO:0003677//DNA binding;GO:0003700//DNA-binding transcription factor activity;GO:0005515//protein binding;GO:0017162//aryl hydrocarbon receptor bindin…	GO:0001666//response to hypoxia;GO:0001701//in utero embryonic development;GO:0006355//regulation of transcription, DNA-templated;GO:0006357//regulation of transcription by RNA polymerase II;GO:0007417//central nervous system development;GO:0007420//brain development;GO:0045893//positive regulation of transcription, DNA-templated;GO:0045944//positive regulation of transcription by RNA polymerase …	bHLH
ENSG00000173702	61	68	77	46	33	39	2.769	2.79	3.516	2.358	1.468	1.781	3.025	1.869	-0.694668573	0.01362183	0.266404821	MUC13	mucin 13, cell surface associated [Source:HGNC Symbol;Acc:HGNC:7511]	-	-	-	-	GO:0005576//extracellular region;GO:0005615//extracellular space;GO:0005796//Golgi lumen;GO:0005829//cytosol;GO:0005886//plasma membrane;GO:0016020//membrane;GO:0016324//apical plasma membrane;GO:0071944//cell periphery	GO:0042803//protein homodimerization activity	GO:0030277//maintenance of gastrointestinal epithelium	--
ENSG00000130517	539	769	575	328	426	394	26.014	27.827	16.424	13.835	15.012	14.834	23.42166667	14.56033333	-0.685800357	3.33E-05	0.008572978	PGPEP1	pyroglutamyl-peptidase I [Source:HGNC Symbol;Acc:HGNC:13568]	-	-	-	-	GO:0005737//cytoplasm;GO:0005829//cytosol	GO:0005515//protein binding;GO:0008233//peptidase activity;GO:0008234//cysteine-type peptidase activity;GO:0016787//hydrolase activity;GO:0016920//pyroglutamyl-peptidase activity	GO:0006508//proteolysis;GO:0030163//protein catabolic process	--
ENSG00000011638	185	220	221	94	133	141	15.13	16.266	17.293	8.69	10.815	10.821	16.22966667	10.10866667	-0.683040651	0.000457658	0.048870825	LDAF1	lipid droplet assembly factor 1 [Source:HGNC Symbol;Acc:HGNC:30136]	-	-	-	-	GO:0005783//endoplasmic reticulum;GO:0005789//endoplasmic reticulum membrane;GO:0005811//lipid droplet;GO:0016020//membrane	GO:0005515//protein binding	GO:0140042//lipid droplet formation	--
ENSG00000186868	276	317	237	154	178	170	9.562	9.404	8.847	5.397	6.229	5.703	9.271	5.776333333	-0.682570963	0.00013403	0.022301533	MAPT	microtubule associated protein tau [Source:HGNC Symbol;Acc:HGNC:6893]	Human Diseases;Human Diseases;Environmental Information Processing;Human Diseases	Neurodegenerative disease;Neurodegenerative disease;Signal transduction;Neurodegenerative disease	ko05022//Pathways of neurodegeneration - multiple diseases;ko05010//Alzheimer disease;ko04010//MAPK signaling pathway;ko05012//Parkinson disease	K04380;K04380;K04380;K04380	GO:0005576//extracellular region;GO:0005634//nucleus;GO:0005737//cytoplasm;GO:0005739//mitochondrion;GO:0005829//cytosol;GO:0005856//cytoskeleton;GO:0005874//microtubule;GO:0005886//plasma membrane;GO:0015630//microtubule cytoskeleton;GO:0016020//membrane;GO:0016607//nuclear speck;GO:0030424//axon;GO:0030425//dendrite;GO:0030426//growth cone;GO:0030673//axolemma;GO:0034399//nuclear periphery;GO:0…	GO:0003677//DNA binding;GO:0003680//minor groove of adenine-thymine-rich DNA binding;GO:0003690//double-stranded DNA binding;GO:0003697//single-stranded DNA binding;GO:0003723//RNA binding;GO:0003779//actin binding;GO:0005515//protein binding;GO:0008017//microtubule binding;GO:0015631//tubulin binding;GO:0017124//SH3 domain binding;GO:0019899//enzyme binding;GO:0019901//protein kinase binding;GO:…	GO:0000226//microtubule cytoskeleton organization;GO:0001774//microglial cell activation;GO:0006475//internal protein amino acid acetylation;GO:0006919//activation of cysteine-type endopeptidase activity involved in apoptotic process;GO:0006974//cellular response to DNA damage stimulus;GO:0007267//cell-cell signaling;GO:0007416//synapse assembly;GO:0007611//learning or memory;GO:0007613//memory;G…	--
ENSG00000056736	70	73	58	48	37	30	4.537	4.277	3.865	3.513	2.351	2.053	4.226333333	2.639	-0.679415207	0.016445951	0.286571546	IL17RB	interleukin 17 receptor B [Source:HGNC Symbol;Acc:HGNC:18015]	Environmental Information Processing;Organismal Systems	Signaling molecules and interaction;Immune system	ko04060//Cytokine-cytokine receptor interaction;ko04657//IL-17 signaling pathway	K05165;K05165	GO:0005576//extracellular region;GO:0005886//plasma membrane;GO:0016020//membrane;GO:0043231//intracellular membrane-bounded organelle;GO:0110165//cellular anatomical entity	GO:0004896//cytokine receptor activity;GO:0005515//protein binding;GO:0030368//interleukin-17 receptor activity	GO:0001558//regulation of cell growth;GO:0006952//defense response;GO:0019221//cytokine-mediated signaling pathway	--
ENSG00000170044	81	100	81	55	40	54	2.972	3.424	3.027	2.307	1.618	1.962	3.141	1.962333333	-0.678653816	0.006010919	0.188571743	ZPLD1	zona pellucida like domain containing 1 [Source:HGNC Symbol;Acc:HGNC:27022]	-	-	-	-	GO:0005576//extracellular region;GO:0005615//extracellular space;GO:0009986//cell surface;GO:0016020//membrane;GO:0030659//cytoplasmic vesicle membrane;GO:0031410//cytoplasmic vesicle	-	GO:0060005//vestibular reflex	--
ENSG00000205277	117	158	136	100	74	63	0.934	1.14	1.087	0.902	0.579	0.497	1.053666667	0.659333333	-0.676338609	0.002229222	0.114303213	MUC12	mucin 12, cell surface associated [Source:HGNC Symbol;Acc:HGNC:7510]	-	-	-	-	GO:0005796//Golgi lumen;GO:0005886//plasma membrane;GO:0016020//membrane;GO:0071944//cell periphery	GO:0003674//molecular_function	GO:0001558//regulation of cell growth	--
ENSG00000145029	125	117	110	75	76	70	9.596	9.822	9.049	6.324	6.003	5.516	9.489	5.947666667	-0.673932262	0.006466837	0.195293862	NICN1	nicolin 1, tubulin polyglutamylase complex subunit [Source:HGNC Symbol;Acc:HGNC:18317]	-	-	-	-	GO:0005634//nucleus;GO:0005654//nucleoplasm;GO:0005874//microtubule	GO:0005515//protein binding	-	--
ENSG00000129757	72	93	66	42	56	38	6.977	7.657	6.179	4.861	4.83	3.361	6.937666667	4.350666667	-0.673214039	0.016329981	0.286288916	CDKN1C	cyclin dependent kinase inhibitor 1C [Source:HGNC Symbol;Acc:HGNC:1786]	Cellular Processes	Cell growth and death	ko04110//Cell cycle	K09993	GO:0005634//nucleus;GO:0005737//cytoplasm	GO:0004860//protein kinase inhibitor activity;GO:0004861//cyclin-dependent protein serine/threonine kinase inhibitor activity;GO:0005515//protein binding;GO:0044877//protein-containing complex binding;GO:0140678//molecular function inhibitor activity	GO:0000122//negative regulation of transcription by RNA polymerase II;GO:0001501//skeletal system development;GO:0001822//kidney development;GO:0001890//placenta development;GO:0007049//cell cycle;GO:0007096//regulation of exit from mitosis;GO:0030099//myeloid cell differentiation;GO:0030325//adrenal gland development;GO:0030511//positive regulation of transforming growth factor beta receptor sig…	--
ENSG00000178826	54	74	54	37	40	36	3.685	5	4.211	2.836	2.518	2.748	4.298666667	2.700666667	-0.670573659	0.042344821	0.404432364	TMEM139	transmembrane protein 139 [Source:HGNC Symbol;Acc:HGNC:22058]	-	-	-	-	GO:0016020//membrane	GO:0005515//protein binding	-	--
ENSG00000233822	126	135	140	71	82	90	9.193	10.764	10.784	7.882	6.499	4.943	10.247	6.441333333	-0.669770339	0.002473454	0.119253462	H2BC15	H2B clustered histone 15 [Source:HGNC Symbol;Acc:HGNC:4749]	Human Diseases;Organismal Systems;Human Diseases;Human Diseases	Cancer: overview;Immune system;Substance dependence;Immune disease	ko05203//Viral carcinogenesis;ko04613//Neutrophil extracellular trap formation;ko05034//Alcoholism;ko05322//Systemic lupus erythematosus	K11252;K11252;K11252;K11252	GO:0000786//nucleosome;GO:0005634//nucleus;GO:0005654//nucleoplasm;GO:0005694//chromosome;GO:0005829//cytosol;GO:0043229//intracellular organelle;GO:0070062//extracellular exosome	GO:0003677//DNA binding;GO:0005515//protein binding;GO:0030527//structural constituent of chromatin;GO:0046982//protein heterodimerization activity	GO:0006334//nucleosome assembly	--
ENSG00000147145	67	92	52	41	52	36	2.475	2.536	1.79	1.722	1.496	1.063	2.267	1.427	-0.667799056	0.036784755	0.384432197	LPAR4	lysophosphatidic acid receptor 4 [Source:HGNC Symbol;Acc:HGNC:4478]	Human Diseases;Environmental Information Processing;Environmental Information Processing;Cellular Processes;Environmental Information Processing;Human Diseases;Environmental Information Processing	Cancer: overview;Signal transduction;Signaling molecules and interaction;Cell motility;Signal transduction;Infectious disease: bacterial;Signal transduction	ko05200//Pathways in cancer;ko04151//PI3K-Akt signaling pathway;ko04080//Neuroactive ligand-receptor interaction;ko04810//Regulation of actin cytoskeleton;ko04015//Rap1 signaling pathway;ko05130//Pathogenic Escherichia coli infection;ko04072//Phospholipase D signaling pathway	K04275;K04275;K04275;K04275;K04275;K04275;K04275	GO:0005886//plasma membrane;GO:0016020//membrane;GO:0016604//nuclear body;GO:0043231//intracellular membrane-bounded organelle	GO:0004930//G protein-coupled receptor activity;GO:0008289//lipid binding;GO:0035727//lysophosphatidic acid binding;GO:0070915//lysophosphatidic acid receptor activity	GO:0007165//signal transduction;GO:0007186//G protein-coupled receptor signaling pathway;GO:0007200//phospholipase C-activating G protein-coupled receptor signaling pathway;GO:0035025//positive regulation of Rho protein signal transduction	--
ENSG00000132000	40	46	54	21	21	21	2.175	3.558	7.472	2.811	2.344	3.158	4.401666667	2.771	-0.667643185	0.004216272	0.154554137	PODNL1	podocan like 1 [Source:HGNC Symbol;Acc:HGNC:26275]	-	-	-	-	GO:0005576//extracellular region;GO:0005615//extracellular space;GO:0062023//collagen-containing extracellular matrix	GO:0005515//protein binding	-	--
ENSG00000139915	31	38	51	20	22	21	1.118	0.864	1.243	0.767	0.533	0.731	1.075	0.677	-0.667108921	0.029779444	0.359777734	MDGA2	MAM domain containing glycosylphosphatidylinositol anchor 2 [Source:HGNC Symbol;Acc:HGNC:19835]	-	-	-	-	GO:0005576//extracellular region;GO:0005886//plasma membrane;GO:0016020//membrane;GO:0098552//side of membrane	GO:0005515//protein binding	GO:0007399//nervous system development;GO:0021522//spinal cord motor neuron differentiation	--
ENSG00000163683	801	804	546	378	534	434	29.91	22.182	15.211	11.519	15.533	15.413	22.43433333	14.155	-0.664396564	0.000173584	0.027793032	SMIM14	small integral membrane protein 14 [Source:HGNC Symbol;Acc:HGNC:27321]	-	-	-	-	GO:0005783//endoplasmic reticulum;GO:0005789//endoplasmic reticulum membrane;GO:0016020//membrane	GO:0005515//protein binding	GO:0001835//blastocyst hatching	--
ENSG00000146411	430	414	352	207	305	199	10.092	8.782	8.311	5.484	7.003	4.699	9.061666667	5.728666667	-0.661577028	9.49E-05	0.017696414	SLC2A12	solute carrier family 2 member 12 [Source:HGNC Symbol;Acc:HGNC:18067]	-	-	-	-	GO:0005737//cytoplasm;GO:0005886//plasma membrane;GO:0012505//endomembrane system;GO:0016020//membrane;GO:0048471//perinuclear region of cytoplasm	GO:0005355//glucose transmembrane transporter activity;GO:0015293//symporter activity;GO:0022857//transmembrane transporter activity;GO:0055056//D-glucose transmembrane transporter activity	GO:0008643//carbohydrate transport;GO:0008645//hexose transmembrane transport;GO:0055085//transmembrane transport;GO:0072359//circulatory system development;GO:1904659//glucose transmembrane transport	--
ENSG00000108602	95	141	133	26	88	40	7.977	10.952	12.468	5.973	8.627	5.255	10.46566667	6.618333333	-0.661124355	0.000461237	0.048925752	ALDH3A1	aldehyde dehydrogenase 3 family member A1 [Source:HGNC Symbol;Acc:HGNC:405]	Metabolism;Metabolism;Metabolism;Metabolism;Metabolism;Metabolism;Metabolism;Metabolism	Global and overview maps;Xenobiotics biodegradation and metabolism;Carbohydrate metabolism;Xenobiotics biodegradation and metabolism;Amino acid metabolism;Metabolism of other amino acids;Amino acid metabolism;Amino acid metabolism	ko01100//Metabolic pathways;ko00980//Metabolism of xenobiotics by cytochrome P450;ko00010//Glycolysis / Gluconeogenesis;ko00982//Drug metabolism - cytochrome P450;ko00350//Tyrosine metabolism;ko00410//beta-Alanine metabolism;ko00340//Histidine metabolism;ko00360//Phenylalanine metabolism	K00129;K00129;K00129;K00129;K00129;K00129;K00129;K00129	GO:0005615//extracellular space;GO:0005737//cytoplasm;GO:0005783//endoplasmic reticulum;GO:0005829//cytosol;GO:0005886//plasma membrane;GO:0016020//membrane	GO:0004028//3-chloroallyl aldehyde dehydrogenase activity;GO:0004029//aldehyde dehydrogenase (NAD+) activity;GO:0004030//aldehyde dehydrogenase [NAD(P)+] activity;GO:0005515//protein binding;GO:0008106//alcohol dehydrogenase (NADP+) activity;GO:0016491//oxidoreductase activity;GO:0016620//oxidoreductase activity, acting on the aldehyde or oxo group of donors, NAD or NADP as acceptor;GO:0018479//b…	GO:0006081//cellular aldehyde metabolic process;GO:0006629//lipid metabolic process;GO:0006805//xenobiotic metabolic process	--
ENSG00000075399	39	88	64	39	24	41	2.088	4.168	3.079	2.062	1.401	2.441	3.111666667	1.968	-0.660957301	0.023537251	0.324775791	VPS9D1	VPS9 domain containing 1 [Source:HGNC Symbol;Acc:HGNC:13526]	-	-	-	-	GO:0005829//cytosol;GO:0030139//endocytic vesicle	GO:0005085//guanyl-nucleotide exchange factor activity;GO:0005096//GTPase activator activity;GO:0005515//protein binding;GO:0031267//small GTPase binding;GO:0042802//identical protein binding	GO:0015986//ATP synthesis coupled proton transport;GO:0016192//vesicle-mediated transport	--
ENSG00000139985	61	51	62	27	41	35	2.88	2.157	2.947	1.505	1.942	1.607	2.661333333	1.684666667	-0.659686056	0.031034209	0.366920546	ADAM21	ADAM metallopeptidase domain 21 [Source:HGNC Symbol;Acc:HGNC:200]	-	-	-	-	GO:0005886//plasma membrane;GO:0009897//external side of plasma membrane;GO:0016020//membrane;GO:0030424//axon;GO:0043005//neuron projection;GO:0043025//neuronal cell body;GO:1990913//sperm head plasma membrane	GO:0004222//metalloendopeptidase activity;GO:0005515//protein binding;GO:0008233//peptidase activity;GO:0008237//metallopeptidase activity;GO:0016787//hydrolase activity;GO:0046872//metal ion binding	GO:0006508//proteolysis;GO:0007338//single fertilization;GO:0008584//male gonad development	--
ENSG00000173846	77	90	83	36	48	65	4.3	4.543	4.662	2.27	2.628	3.652	4.501666667	2.85	-0.659497315	0.016241268	0.285940667	PLK3	polo like kinase 3 [Source:HGNC Symbol;Acc:HGNC:2154]	Human Diseases;Environmental Information Processing;Organismal Systems	Infectious disease: bacterial;Signal transduction;Immune system	ko05152//Tuberculosis;ko04068//FoxO signaling pathway;ko04625//C-type lectin receptor signaling pathway	K08862;K08862;K08862	GO:0000776//kinetochore;GO:0000922//spindle pole;GO:0005634//nucleus;GO:0005654//nucleoplasm;GO:0005730//nucleolus;GO:0005737//cytoplasm;GO:0005794//Golgi apparatus;GO:0005795//Golgi stack;GO:0005813//centrosome;GO:0005856//cytoskeleton;GO:0030425//dendrite;GO:0043025//neuronal cell body	GO:0000166//nucleotide binding;GO:0002039//p53 binding;GO:0004672//protein kinase activity;GO:0004674//protein serine/threonine kinase activity;GO:0005515//protein binding;GO:0005524//ATP binding;GO:0016301//kinase activity;GO:0016740//transferase activity;GO:0106310//protein serine kinase activity	GO:0000082//G1/S transition of mitotic cell cycle;GO:0000086//G2/M transition of mitotic cell cycle;GO:0000122//negative regulation of transcription by RNA polymerase II;GO:0000302//response to reactive oxygen species;GO:0006468//protein phosphorylation;GO:0006915//apoptotic process;GO:0006970//response to osmotic stress;GO:0006974//cellular response to DNA damage stimulus;GO:0006977//DNA damage …	--
ENSG00000162241	105	118	94	75	66	63	7.646	8.528	6.488	6.125	4.066	4.178	7.554	4.789666667	-0.657315528	0.015117786	0.278901135	SLC25A45	solute carrier family 25 member 45 [Source:HGNC Symbol;Acc:HGNC:27442]	-	-	-	-	GO:0005739//mitochondrion;GO:0005743//mitochondrial inner membrane;GO:0016020//membrane	GO:0022857//transmembrane transporter activity	GO:0055085//transmembrane transport	--
ENSG00000090238	105	211	108	74	97	89	14.764	25.727	14.721	11.089	12.436	11.545	18.404	11.69	-0.654744432	0.01573623	0.281819154	YPEL3	yippee like 3 [Source:HGNC Symbol;Acc:HGNC:18327]	-	-	-	-	GO:0005634//nucleus;GO:0005730//nucleolus	GO:0046872//metal ion binding	GO:2000774//positive regulation of cellular senescence	--
ENSG00000142910	162	222	155	94	146	80	9.591	11.881	9.256	6.285	8.475	4.766	10.24266667	6.508666667	-0.654157433	0.003664049	0.144702789	TINAGL1	tubulointerstitial nephritis antigen like 1 [Source:HGNC Symbol;Acc:HGNC:19168]	-	-	-	-	GO:0005576//extracellular region;GO:0005615//extracellular space;GO:0005737//cytoplasm;GO:0062023//collagen-containing extracellular matrix;GO:0070062//extracellular exosome	GO:0005201//extracellular matrix structural constituent;GO:0005515//protein binding;GO:0008234//cysteine-type peptidase activity;GO:0043236//laminin binding	GO:0006508//proteolysis;GO:0016197//endosomal transport	--
ENSG00000172264	220	194	205	130	141	113	6.783	5.806	5.498	4.272	4.202	3.022	6.029	3.832	-0.653821168	0.000646044	0.060440159	MACROD2	mono-ADP ribosylhydrolase 2 [Source:HGNC Symbol;Acc:HGNC:16126]	-	-	-	-	GO:0005634//nucleus;GO:0005654//nucleoplasm;GO:0005730//nucleolus	GO:0016787//hydrolase activity;GO:0016798//hydrolase activity, acting on glycosyl bonds;GO:0019213//deacetylase activity;GO:0140293//ADP-ribosylglutamate hydrolase activity	GO:0006974//cellular response to DNA damage stimulus;GO:0007420//brain development;GO:0009617//response to bacterium;GO:0042278//purine nucleoside metabolic process;GO:0051725//protein de-ADP-ribosylation;GO:0140291//peptidyl-glutamate ADP-deribosylation	--
ENSG00000184408	127	100	82	67	38	74	4.173	2.026	1.849	1.696	0.835	2.587	2.682666667	1.706	-0.653050158	0.010960914	0.245973718	KCND2	potassium voltage-gated channel subfamily D member 2 [Source:HGNC Symbol;Acc:HGNC:6238]	Organismal Systems	Nervous system	ko04726//Serotonergic synapse	K04892	GO:0005886//plasma membrane;GO:0008076//voltage-gated potassium channel complex;GO:0016020//membrane;GO:0030425//dendrite;GO:0032809//neuronal cell body membrane;GO:0034702//ion channel complex;GO:0042995//cell projection;GO:0043025//neuronal cell body;GO:0043197//dendritic spine;GO:0043204//perikaryon;GO:0044853//plasma membrane raft;GO:0045202//synapse;GO:0045211//postsynaptic membrane;GO:00701…	GO:0005216//ion channel activity;GO:0005249//voltage-gated potassium channel activity;GO:0005250//A-type (transient outward) potassium channel activity;GO:0005267//potassium channel activity;GO:0005515//protein binding;GO:0046872//metal ion binding;GO:1905030//voltage-gated ion channel activity involved in regulation of postsynaptic membrane potential	GO:0001508//action potential;GO:0006811//ion transport;GO:0006813//potassium ion transport;GO:0006936//muscle contraction;GO:0007268//chemical synaptic transmission;GO:0008016//regulation of heart contraction;GO:0019228//neuronal action potential;GO:0019233//sensory perception of pain;GO:0034220//ion transmembrane transport;GO:0045475//locomotor rhythm;GO:0051260//protein homooligomerization;GO:0…	--
ENSG00000182168	246	227	240	137	218	123	4.578	3.403	4.238	2.646	3.075	2.054	4.073	2.591666667	-0.65221164	0.010185112	0.239296673	UNC5C	unc-5 netrin receptor C [Source:HGNC Symbol;Acc:HGNC:12569]	Organismal Systems	Development and regeneration	ko04360//Axon guidance	K07521	GO:0005886//plasma membrane;GO:0009986//cell surface;GO:0016020//membrane;GO:0030027//lamellipodium;GO:0030175//filopodium;GO:0030424//axon;GO:0030425//dendrite;GO:0030426//growth cone;GO:0042995//cell projection;GO:0043005//neuron projection;GO:0043025//neuronal cell body;GO:0045202//synapse	GO:0005042//netrin receptor activity;GO:0005043//netrin receptor activity involved in chemorepulsion;GO:0005515//protein binding;GO:0015631//tubulin binding;GO:0019901//protein kinase binding	GO:0006915//apoptotic process;GO:0007155//cell adhesion;GO:0007165//signal transduction;GO:0007411//axon guidance;GO:0007420//brain development;GO:0030334//regulation of cell migration;GO:0033564//anterior/posterior axon guidance;GO:0035234//ectopic germ cell programmed cell death;GO:0038007//netrin-activated signaling pathway;GO:0043065//positive regulation of apoptotic process;GO:0051094//posit…	--
ENSG00000160326	92	151	146	74	102	93	5.797	10.034	9.634	4.987	6.219	5.041	8.488333333	5.415666667	-0.648342367	0.045421571	0.412160541	SLC2A6	solute carrier family 2 member 6 [Source:HGNC Symbol;Acc:HGNC:11011]	-	-	-	-	GO:0005764//lysosome;GO:0005765//lysosomal membrane;GO:0005886//plasma membrane;GO:0016020//membrane	GO:0005353//fructose transmembrane transporter activity;GO:0005355//glucose transmembrane transporter activity;GO:0005515//protein binding;GO:0022857//transmembrane transporter activity;GO:0033300//dehydroascorbic acid transmembrane transporter activity;GO:0055056//D-glucose transmembrane transporter activity	GO:0006110//regulation of glycolytic process;GO:0008643//carbohydrate transport;GO:0008645//hexose transmembrane transport;GO:0015755//fructose transmembrane transport;GO:0055085//transmembrane transport;GO:0070837//dehydroascorbic acid transport;GO:1904659//glucose transmembrane transport	--
ENSG00000105639	204	234	152	103	131	121	4.966	5.19	3.768	2.822	3.116	2.954	4.641333333	2.964	-0.646993866	0.001247905	0.086746196	JAK3	Janus kinase 3 [Source:HGNC Symbol;Acc:HGNC:6193]	Human Diseases;Environmental Information Processing;Human Diseases;Human Diseases;Human Diseases;Organismal Systems;Environmental Information Processing;Human Diseases;Cellular Processes;Cellular Processes;Human Diseases;Organismal Systems;Organismal Systems;Human Diseases;Human Diseases	Cancer: overview;Signal transduction;Infectious disease: viral;Cancer: overview;Infectious disease: viral;Immune system;Signal transduction;Infectious disease: viral;Cell growth and death;Cellular community - eukaryotes;Infectious disease: viral;Immune system;Immune system;Cancer: specific types;Immune disease	ko05200//Pathways in cancer;ko04151//PI3K-Akt signaling pathway;ko05166//Human T-cell leukemia virus 1 infection;ko05203//Viral carcinogenesis;ko05169//Epstein-Barr virus infection;ko04062//Chemokine signaling pathway;ko04630//JAK-STAT signaling pathway;ko05161//Hepatitis B;ko04217//Necroptosis;ko04550//Signaling pathways regulating pluripotency of stem cells;ko05162//Measles;ko04659//Th17 cell d…	K11218;K11218;K11218;K11218;K11218;K11218;K11218;K11218;K11218;K11218;K11218;K11218;K11218;K11218;K11218	GO:0005737//cytoplasm;GO:0005768//endosome;GO:0005829//cytosol;GO:0005856//cytoskeleton;GO:0005886//plasma membrane;GO:0012505//endomembrane system;GO:0016020//membrane;GO:0019897//extrinsic component of plasma membrane;GO:0031234//extrinsic component of cytoplasmic side of plasma membrane	GO:0000166//nucleotide binding;GO:0004672//protein kinase activity;GO:0004713//protein tyrosine kinase activity;GO:0004715//non-membrane spanning protein tyrosine kinase activity;GO:0005131//growth hormone receptor binding;GO:0005515//protein binding;GO:0005524//ATP binding;GO:0016301//kinase activity;GO:0016740//transferase activity;GO:0019903//protein phosphatase binding	GO:0002250//adaptive immune response;GO:0002376//immune system process;GO:0002731//negative regulation of dendritic cell cytokine production;GO:0006468//protein phosphorylation;GO:0007167//enzyme linked receptor protein signaling pathway;GO:0007259//receptor signaling pathway via JAK-STAT;GO:0007260//tyrosine phosphorylation of STAT protein;GO:0016310//phosphorylation;GO:0018108//peptidyl-tyrosin…	--
ENSG00000158373	449	603	426	259	349	269	83.739	100.369	79.646	52.778	63.646	52.435	87.918	56.28633333	-0.643373898	4.18E-05	0.010577542	H2BC5	H2B clustered histone 5 [Source:HGNC Symbol;Acc:HGNC:4747]	Human Diseases;Organismal Systems;Human Diseases;Human Diseases	Cancer: overview;Immune system;Substance dependence;Immune disease	ko05203//Viral carcinogenesis;ko04613//Neutrophil extracellular trap formation;ko05034//Alcoholism;ko05322//Systemic lupus erythematosus	K11252;K11252;K11252;K11252	GO:0000786//nucleosome;GO:0005634//nucleus;GO:0005654//nucleoplasm;GO:0005694//chromosome;GO:0005829//cytosol;GO:0043229//intracellular organelle;GO:0070062//extracellular exosome	GO:0003674//molecular_function;GO:0003677//DNA binding;GO:0005515//protein binding;GO:0030527//structural constituent of chromatin;GO:0046982//protein heterodimerization activity	-	--
ENSG00000078804	1531	1639	1539	820	1113	913	49.188	48.29	49.969	29.675	35.104	29.635	49.149	31.47133333	-0.643123761	7.90E-08	0.000134156	TP53INP2	tumor protein p53 inducible nuclear protein 2 [Source:HGNC Symbol;Acc:HGNC:16104]	Cellular Processes	Transport and catabolism	ko04140//Autophagy - animal	K21247	GO:0005634//nucleus;GO:0005737//cytoplasm;GO:0005776//autophagosome;GO:0005829//cytosol;GO:0016605//PML body;GO:0031410//cytoplasmic vesicle	GO:0005515//protein binding;GO:0043130//ubiquitin binding	GO:0000045//autophagosome assembly;GO:0001649//osteoblast differentiation;GO:0001894//tissue homeostasis;GO:0006511//ubiquitin-dependent protein catabolic process;GO:0006914//autophagy;GO:0008104//protein localization;GO:0016236//macroautophagy;GO:0045893//positive regulation of transcription, DNA-templated;GO:1903828//negative regulation of cellular protein localization	--
ENSG00000240764	63	71	44	37	27	40	1.723	1.741	1.196	1.14	0.739	1.105	1.553333333	0.994666667	-0.643082419	0.031453319	0.366920546	PCDHGC5	protocadherin gamma subfamily C, 5 [Source:HGNC Symbol;Acc:HGNC:8718]	-	-	-	-	GO:0005886//plasma membrane;GO:0016020//membrane	GO:0005509//calcium ion binding	GO:0007155//cell adhesion;GO:0007156//homophilic cell adhesion via plasma membrane adhesion molecules;GO:0007399//nervous system development;GO:0043524//negative regulation of neuron apoptotic process;GO:0050808//synapse organization	--
ENSG00000108924	485	581	487	314	278	265	15.319	16.45	16.123	12.559	8.893	9.227	15.964	10.22633333	-0.642533227	5.36E-08	0.000114908	HLF	HLF transcription factor, PAR bZIP family member [Source:HGNC Symbol;Acc:HGNC:4977]	-	-	-	-	GO:0000785//chromatin;GO:0005634//nucleus;GO:0005654//nucleoplasm;GO:0090575//RNA polymerase II transcription regulator complex	GO:0000978//RNA polymerase II cis-regulatory region sequence-specific DNA binding;GO:0000981//DNA-binding transcription factor activity, RNA polymerase II-specific;GO:0001228//DNA-binding transcription activator activity, RNA polymerase II-specific;GO:0003677//DNA binding;GO:0003690//double-stranded DNA binding;GO:0003700//DNA-binding transcription factor activity;GO:0005515//protein binding;GO:0…	GO:0006355//regulation of transcription, DNA-templated;GO:0006357//regulation of transcription by RNA polymerase II;GO:0035914//skeletal muscle cell differentiation;GO:0045944//positive regulation of transcription by RNA polymerase II;GO:0048511//rhythmic process	TF_bZIP
ENSG00000168542	455	479	385	243	287	260	10.829	10.306	9.218	6.532	6.697	6.227	10.11766667	6.485333333	-0.641623981	6.10E-06	0.002586649	COL3A1	collagen type III alpha 1 chain [Source:HGNC Symbol;Acc:HGNC:2201]	Human Diseases;Organismal Systems;Organismal Systems;Organismal Systems;Human Diseases;Human Diseases	Cardiovascular disease;Endocrine system;Immune system;Digestive system;Infectious disease: parasitic;Endocrine and metabolic disease	ko05415//Diabetic cardiomyopathy;ko04926//Relaxin signaling pathway;ko04611//Platelet activation;ko04974//Protein digestion and absorption;ko05146//Amoebiasis;ko04933//AGE-RAGE signaling pathway in diabetic complications	K19720;K19720;K19720;K19720;K19720;K19720	GO:0005576//extracellular region;GO:0005581//collagen trimer;GO:0005586//collagen type III trimer;GO:0005615//extracellular space;GO:0005788//endoplasmic reticulum lumen;GO:0031012//extracellular matrix;GO:0062023//collagen-containing extracellular matrix	GO:0002020//protease binding;GO:0005178//integrin binding;GO:0005201//extracellular matrix structural constituent;GO:0005515//protein binding;GO:0030020//extracellular matrix structural constituent conferring tensile strength;GO:0046332//SMAD binding;GO:0046872//metal ion binding;GO:0048407//platelet-derived growth factor binding	GO:0001568//blood vessel development;GO:0001701//in utero embryonic development;GO:0001764//neuron migration;GO:0001894//tissue homeostasis;GO:0002062//chondrocyte differentiation;GO:0007160//cell-matrix adhesion;GO:0007179//transforming growth factor beta receptor signaling pathway;GO:0007229//integrin-mediated signaling pathway;GO:0007507//heart development;GO:0009314//response to radiation;GO:…	--
ENSG00000131771	165	194	156	114	66	133	14.097	13.908	12.486	10.148	5.082	10.73	13.497	8.653333333	-0.64131089	0.005388706	0.176463638	PPP1R1B	protein phosphatase 1 regulatory inhibitor subunit 1B [Source:HGNC Symbol;Acc:HGNC:9287]	Environmental Information Processing;Human Diseases;Organismal Systems;Human Diseases;Human Diseases	Signal transduction;Substance dependence;Nervous system;Substance dependence;Substance dependence	ko04024//cAMP signaling pathway;ko05034//Alcoholism;ko04728//Dopaminergic synapse;ko05031//Amphetamine addiction;ko05030//Cocaine addiction	K15494;K15494;K15494;K15494;K15494	GO:0005634//nucleus;GO:0005737//cytoplasm;GO:0005829//cytosol;GO:0043025//neuronal cell body	GO:0004860//protein kinase inhibitor activity;GO:0004862//cAMP-dependent protein kinase inhibitor activity;GO:0004864//protein phosphatase inhibitor activity;GO:0005515//protein binding;GO:0019888//protein phosphatase regulator activity	GO:0001975//response to amphetamine;GO:0006351//transcription, DNA-templated;GO:0007165//signal transduction;GO:0007621//negative regulation of female receptivity;GO:0007626//locomotory behavior;GO:0008542//visual learning;GO:0032515//negative regulation of phosphoprotein phosphatase activity;GO:0035556//intracellular signal transduction;GO:0043278//response to morphine;GO:0048148//behavioral res…	--
ENSG00000124875	667	631	437	287	352	431	61.025	54.548	43.652	31.229	32.212	38.707	53.075	34.04933333	-0.640405915	0.0002743	0.037543645	CXCL6	C-X-C motif chemokine ligand 6 [Source:HGNC Symbol;Acc:HGNC:10643]	Environmental Information Processing;Organismal Systems;Environmental Information Processing;Environmental Information Processing;Organismal Systems;Human Diseases;Human Diseases	Signaling molecules and interaction;Immune system;Signal transduction;Signaling molecules and interaction;Immune system;Immune disease;Infectious disease: bacterial	ko04060//Cytokine-cytokine receptor interaction;ko04062//Chemokine signaling pathway;ko04668//TNF signaling pathway;ko04061//Viral protein interaction with cytokine and cytokine receptor;ko04657//IL-17 signaling pathway;ko05323//Rheumatoid arthritis;ko05133//Pertussis	K05506;K05506;K05506;K05506;K05506;K05506;K05506	GO:0005576//extracellular region;GO:0005615//extracellular space	GO:0005125//cytokine activity;GO:0005515//protein binding;GO:0008009//chemokine activity;GO:0008201//heparin binding;GO:0045236//CXCR chemokine receptor binding	GO:0001776//leukocyte homeostasis;GO:0006935//chemotaxis;GO:0006952//defense response;GO:0006954//inflammatory response;GO:0006955//immune response;GO:0007165//signal transduction;GO:0007267//cell-cell signaling;GO:0009605//response to external stimulus;GO:0030593//neutrophil chemotaxis;GO:0032496//response to lipopolysaccharide;GO:0032642//regulation of chemokine production;GO:0042119//neutrophi…	--
ENSG00000258818	725	755	640	368	414	484	58.79	59.898	51.759	35.129	31.84	42.779	56.81566667	36.58266667	-0.635128558	8.57E-07	0.000661013	RNASE4	ribonuclease A family member 4 [Source:HGNC Symbol;Acc:HGNC:10047]	-	-	-	-	GO:0005576//extracellular region;GO:0005615//extracellular space	GO:0003676//nucleic acid binding;GO:0004518//nuclease activity;GO:0004519//endonuclease activity;GO:0004522//ribonuclease A activity;GO:0004540//ribonuclease activity;GO:0016787//hydrolase activity	GO:0019731//antibacterial humoral response;GO:0042742//defense response to bacterium;GO:0050830//defense response to Gram-positive bacterium	--
ENSG00000196338	67	65	56	26	49	38	2.328	1.897	1.893	0.976	1.683	1.284	2.039333333	1.314333333	-0.633766396	0.035601347	0.380548945	NLGN3	neuroligin 3 [Source:HGNC Symbol;Acc:HGNC:14289]	Environmental Information Processing	Signaling molecules and interaction	ko04514//Cell adhesion molecules	K07378	GO:0005886//plasma membrane;GO:0009986//cell surface;GO:0016020//membrane;GO:0030139//endocytic vesicle;GO:0045202//synapse;GO:0045211//postsynaptic membrane;GO:0060076//excitatory synapse;GO:0098793//presynapse;GO:0098983//symmetric, GABA-ergic, inhibitory synapse;GO:0098984//neuron to neuron synapse;GO:0098985//asymmetric, glutamatergic, excitatory synapse	GO:0005515//protein binding;GO:0038023//signaling receptor activity;GO:0042043//neurexin family protein binding;GO:0050839//cell adhesion molecule binding;GO:0097110//scaffold protein binding	GO:0002087//regulation of respiratory gaseous exchange by nervous system process;GO:0006898//receptor-mediated endocytosis;GO:0007155//cell adhesion;GO:0007158//neuron cell-cell adhesion;GO:0007268//chemical synaptic transmission;GO:0007416//synapse assembly;GO:0007612//learning;GO:0030534//adult behavior;GO:0035176//social behavior;GO:0048488//synaptic vesicle endocytosis;GO:0048675//axon extens…	--
ENSG00000149926	80	88	60	52	48	35	4.604	4.471	3.392	3.3	2.758	1.979	4.155666667	2.679	-0.633385357	0.018485718	0.297665655	TLCD3B	TLC domain containing 3B [Source:HGNC Symbol;Acc:HGNC:25295]	-	-	-	-	GO:0000139//Golgi membrane;GO:0005783//endoplasmic reticulum;GO:0005789//endoplasmic reticulum membrane;GO:0005794//Golgi apparatus;GO:0016020//membrane	GO:0016740//transferase activity;GO:0050291//sphingosine N-acyltransferase activity	GO:0006629//lipid metabolic process;GO:0045599//negative regulation of fat cell differentiation;GO:0046513//ceramide biosynthetic process;GO:0055088//lipid homeostasis	--
ENSG00000125650	98	129	85	53	78	57	3.274	3.896	2.857	2	2.555	1.916	3.342333333	2.157	-0.631829445	0.011215293	0.246881907	PSPN	persephin [Source:HGNC Symbol;Acc:HGNC:9579]	-	-	-	-	GO:0005576//extracellular region;GO:0005615//extracellular space	GO:0005102//signaling receptor binding;GO:0008083//growth factor activity;GO:0030116//glial cell-derived neurotrophic factor receptor binding;GO:0030971//receptor tyrosine kinase binding	GO:0007165//signal transduction;GO:0007399//nervous system development;GO:0007417//central nervous system development;GO:0048731//system development	--
ENSG00000221869	59	113	50	49	43	39	6.158	10.661	5.249	5.775	4.4	4.096	7.356	4.757	-0.628869454	0.034913517	0.378720617	CEBPD	CCAAT enhancer binding protein delta [Source:HGNC Symbol;Acc:HGNC:1835]	-	-	-	-	GO:0000785//chromatin;GO:0005634//nucleus;GO:0005654//nucleoplasm;GO:0090575//RNA polymerase II transcription regulator complex	GO:0000976//transcription cis-regulatory region binding;GO:0000978//RNA polymerase II cis-regulatory region sequence-specific DNA binding;GO:0000981//DNA-binding transcription factor activity, RNA polymerase II-specific;GO:0001228//DNA-binding transcription activator activity, RNA polymerase II-specific;GO:0003677//DNA binding;GO:0003700//DNA-binding transcription factor activity;GO:0005515//prot…	GO:0002244//hematopoietic progenitor cell differentiation;GO:0006351//transcription, DNA-templated;GO:0006355//regulation of transcription, DNA-templated;GO:0006357//regulation of transcription by RNA polymerase II;GO:0006366//transcription by RNA polymerase II;GO:0045444//fat cell differentiation;GO:0045595//regulation of cell differentiation;GO:0045669//positive regulation of osteoblast differe…	TF_bZIP
ENSG00000100767	205	385	313	209	188	186	6.811	10.752	10.75	7.039	5.522	5.752	9.437666667	6.104333333	-0.628596473	0.003997619	0.151108231	PAPLN	papilin, proteoglycan like sulfated glycoprotein [Source:HGNC Symbol;Acc:HGNC:19262]	-	-	-	-	GO:0005576//extracellular region;GO:0005886//plasma membrane;GO:0110165//cellular anatomical entity	GO:0004867//serine-type endopeptidase inhibitor activity;GO:0005515//protein binding;GO:0030414//peptidase inhibitor activity	GO:0007155//cell adhesion;GO:0007411//axon guidance;GO:0030198//extracellular matrix organization	--
ENSG00000181218	104	152	95	68	80	65	17.965	27.23	18.859	14.446	14.826	12.176	21.35133333	13.816	-0.627986177	0.008580269	0.22142242	H2AC25	H2A clustered histone 25 [Source:HGNC Symbol;Acc:HGNC:20507]	Organismal Systems;Human Diseases;Cellular Processes;Human Diseases	Immune system;Substance dependence;Cell growth and death;Immune disease	ko04613//Neutrophil extracellular trap formation;ko05034//Alcoholism;ko04217//Necroptosis;ko05322//Systemic lupus erythematosus	K11251;K11251;K11251;K11251	GO:0000786//nucleosome;GO:0005634//nucleus;GO:0005694//chromosome;GO:0043229//intracellular organelle;GO:0070062//extracellular exosome	GO:0003677//DNA binding;GO:0005515//protein binding;GO:0030527//structural constituent of chromatin;GO:0046982//protein heterodimerization activity	GO:0006337//nucleosome disassembly;GO:0070914//UV-damage excision repair	--
ENSG00000158286	237	371	217	151	193	151	7.779	11.007	7.165	5.597	6.211	4.987	8.650333333	5.598333333	-0.627758337	0.00114618	0.083338904	RNF207	ring finger protein 207 [Source:HGNC Symbol;Acc:HGNC:32947]	-	-	-	-	GO:0005737//cytoplasm;GO:0048471//perinuclear region of cytoplasm	GO:0005515//protein binding;GO:0008270//zinc ion binding;GO:0030544//Hsp70 protein binding;GO:0044325//transmembrane transporter binding;GO:0046872//metal ion binding;GO:0051087//chaperone binding	GO:0010628//positive regulation of gene expression;GO:0055117//regulation of cardiac muscle contraction;GO:0086019//cell-cell signaling involved in cardiac conduction;GO:1901207//regulation of heart looping;GO:1902261//positive regulation of delayed rectifier potassium channel activity;GO:1903762//positive regulation of voltage-gated potassium channel activity involved in ventricular cardiac musc…	--
ENSG00000116661	59	83	60	47	44	29	5.99	7.558	5.986	5.389	4.38	2.893	6.511333333	4.220666667	-0.625482101	0.027730273	0.34884209	FBXO2	F-box protein 2 [Source:HGNC Symbol;Acc:HGNC:13581]	Genetic Information Processing;Genetic Information Processing	Folding, sorting and degradation;Folding, sorting and degradation	ko04141//Protein processing in endoplasmic reticulum;ko04120//Ubiquitin mediated proteolysis	K10099;K10099	GO:0005737//cytoplasm;GO:0005783//endoplasmic reticulum;GO:0005829//cytosol;GO:0016020//membrane;GO:0019005//SCF ubiquitin ligase complex;GO:0043197//dendritic spine;GO:0043231//intracellular membrane-bounded organelle;GO:0098890//extrinsic component of postsynaptic membrane;GO:0098978//glutamatergic synapse	GO:0001540//amyloid-beta binding;GO:0004842//ubiquitin-protein transferase activity;GO:0005515//protein binding;GO:0030246//carbohydrate binding;GO:0031249//denatured protein binding;GO:0061630//ubiquitin protein ligase activity	GO:0006508//proteolysis;GO:0006511//ubiquitin-dependent protein catabolic process;GO:0006516//glycoprotein catabolic process;GO:0008285//negative regulation of cell population proliferation;GO:0016567//protein ubiquitination;GO:0030433//ubiquitin-dependent ERAD pathway;GO:0031146//SCF-dependent proteasomal ubiquitin-dependent protein catabolic process;GO:0031396//regulation of protein ubiquitinat…	--
ENSG00000065361	402	476	417	248	285	222	15.49	14.404	13.868	9.249	11.444	7.703	14.58733333	9.465333333	-0.623990954	2.95E-06	0.001614193	ERBB3	erb-b2 receptor tyrosine kinase 3 [Source:HGNC Symbol;Acc:HGNC:3431]	Environmental Information Processing;Environmental Information Processing;Environmental Information Processing;Human Diseases;Human Diseases;Environmental Information Processing;Human Diseases	Signal transduction;Signal transduction;Signal transduction;Cancer: overview;Cancer: overview;Signal transduction;Drug resistance: antineoplastic	ko04151//PI3K-Akt signaling pathway;ko04010//MAPK signaling pathway;ko04020//Calcium signaling pathway;ko05205//Proteoglycans in cancer;ko05206//MicroRNAs in cancer;ko04012//ErbB signaling pathway;ko01521//EGFR tyrosine kinase inhibitor resistance	K05084;K05084;K05084;K05084;K05084;K05084;K05084	GO:0005576//extracellular region;GO:0005615//extracellular space;GO:0005886//plasma membrane;GO:0009925//basal plasma membrane;GO:0016020//membrane;GO:0016323//basolateral plasma membrane;GO:0016324//apical plasma membrane;GO:0016328//lateral plasma membrane;GO:0038143//ERBB3:ERBB2 complex;GO:0043235//receptor complex;GO:0098590//plasma membrane region	GO:0000166//nucleotide binding;GO:0004672//protein kinase activity;GO:0004713//protein tyrosine kinase activity;GO:0004714//transmembrane receptor protein tyrosine kinase activity;GO:0004888//transmembrane signaling receptor activity;GO:0005515//protein binding;GO:0005524//ATP binding;GO:0016301//kinase activity;GO:0016740//transferase activity;GO:0019838//growth factor binding;GO:0030296//protei…	GO:0003197//endocardial cushion development;GO:0006468//protein phosphorylation;GO:0007162//negative regulation of cell adhesion;GO:0007165//signal transduction;GO:0007166//cell surface receptor signaling pathway;GO:0007169//transmembrane receptor protein tyrosine kinase signaling pathway;GO:0007422//peripheral nervous system development;GO:0007507//heart development;GO:0008284//positive regulati…	--
ENSG00000135931	1394	1424	1242	671	1046	760	80.816	69.188	74.974	41.182	60.638	44.165	74.99266667	48.66166667	-0.623963792	7.42E-06	0.002998571	ARMC9	armadillo repeat containing 9 [Source:HGNC Symbol;Acc:HGNC:20730]	-	-	-	-	GO:0005737//cytoplasm;GO:0005814//centriole;GO:0005856//cytoskeleton;GO:0005929//cilium;GO:0036064//ciliary basal body;GO:0042995//cell projection;GO:0070062//extracellular exosome;GO:0097542//ciliary tip	GO:0005515//protein binding	GO:0030030//cell projection organization;GO:0045880//positive regulation of smoothened signaling pathway;GO:0060271//cilium assembly	--
ENSG00000168209	168	236	141	102	129	109	13.539	17.785	11.368	8.63	10.679	8.396	14.23066667	9.235	-0.623819383	0.004694144	0.163555408	DDIT4	DNA damage inducible transcript 4 [Source:HGNC Symbol;Acc:HGNC:24944]	Environmental Information Processing;Human Diseases;Environmental Information Processing;Cellular Processes	Signal transduction;Cancer: overview;Signal transduction;Transport and catabolism	ko04151//PI3K-Akt signaling pathway;ko05206//MicroRNAs in cancer;ko04150//mTOR signaling pathway;ko04140//Autophagy - animal	K08270;K08270;K08270;K08270	GO:0005737//cytoplasm;GO:0005739//mitochondrion;GO:0005829//cytosol	GO:0005515//protein binding;GO:0071889//14-3-3 protein binding	GO:0001666//response to hypoxia;GO:0001764//neuron migration;GO:0006915//apoptotic process;GO:0007420//brain development;GO:0009968//negative regulation of signal transduction;GO:0030182//neuron differentiation;GO:0032007//negative regulation of TOR signaling;GO:0032984//protein-containing complex disassembly;GO:0035556//intracellular signal transduction;GO:0042771//intrinsic apoptotic signaling …	--
ENSG00000171522	670	745	604	354	471	405	25.516	25.647	23.14	15.225	17.586	15.52	24.76766667	16.11033333	-0.620471616	4.39E-06	0.002148669	PTGER4	prostaglandin E receptor 4 [Source:HGNC Symbol;Acc:HGNC:9596]	Human Diseases;Environmental Information Processing;Human Diseases;Human Diseases;Organismal Systems;Organismal Systems	Cancer: overview;Signaling molecules and interaction;Infectious disease: viral;Infectious disease: viral;Sensory system;Endocrine system	ko05200//Pathways in cancer;ko04080//Neuroactive ligand-receptor interaction;ko05165//Human papillomavirus infection;ko05163//Human cytomegalovirus infection;ko04750//Inflammatory mediator regulation of TRP channels;ko04924//Renin secretion	K04261;K04261;K04261;K04261;K04261;K04261	GO:0005886//plasma membrane;GO:0016020//membrane	GO:0004930//G protein-coupled receptor activity;GO:0004955//prostaglandin receptor activity;GO:0004957//prostaglandin E receptor activity;GO:0005515//protein binding	GO:0001818//negative regulation of cytokine production;GO:0001819//positive regulation of cytokine production;GO:0006954//inflammatory response;GO:0006955//immune response;GO:0007165//signal transduction;GO:0007186//G protein-coupled receptor signaling pathway;GO:0007188//adenylate cyclase-modulating G protein-coupled receptor signaling pathway;GO:0007189//adenylate cyclase-activating G protein-c…	--
ENSG00000139971	121	133	169	88	98	116	2.895	2.826	3.922	1.999	1.933	2.348	3.214333333	2.093333333	-0.618717489	0.043344987	0.408054537	ARMH4	armadillo like helical domain containing 4 [Source:HGNC Symbol;Acc:HGNC:19846]	-	-	-	-	GO:0016020//membrane	GO:1904841//TORC2 complex binding	GO:0050727//regulation of inflammatory response;GO:1903939//regulation of TORC2 signaling	--
ENSG00000142530	31	52	38	25	21	21	3.006	4.642	3.775	2.792	2.336	2.32	3.807666667	2.482666667	-0.617016615	0.044387174	0.409725823	GARIN5A	golgi associated RAB2 interactor 5A [Source:HGNC Symbol;Acc:HGNC:25107]	-	-	-	-	GO:0005794//Golgi apparatus	-	GO:0032481//positive regulation of type I interferon production;GO:0045087//innate immune response;GO:0051607//defense response to virus	--
ENSG00000289346	265	323	192	165	153	152	7.971	8.772	5.821	5.616	4.509	4.59	7.521333333	4.905	-0.6167353	0.000648133	0.060440159	-	Novel protein	-	-	-	-	GO:0005634//nucleus	-	-	--
ENSG00000071967	376	357	311	166	252	196	11.785	9.957	10.233	6.658	8.08	6.12	10.65833333	6.952666667	-0.61634353	5.99E-05	0.013051655	CYBRD1	cytochrome b reductase 1 [Source:HGNC Symbol;Acc:HGNC:20797]	Organismal Systems	Digestive system	ko04978//Mineral absorption	K08370	GO:0005765//lysosomal membrane;GO:0005886//plasma membrane;GO:0016020//membrane;GO:0016324//apical plasma membrane;GO:0031526//brush border membrane;GO:0070062//extracellular exosome	GO:0005515//protein binding;GO:0016491//oxidoreductase activity;GO:0016722//oxidoreductase activity, acting on metal ions;GO:0042802//identical protein binding;GO:0046872//metal ion binding;GO:0140571//transmembrane ascorbate ferrireductase activity;GO:0140575//transmembrane monodehydroascorbate reductase activity	GO:0006879//cellular iron ion homeostasis;GO:0010039//response to iron ion;GO:0033215//reductive iron assimilation;GO:0055085//transmembrane transport;GO:0060586//multicellular organismal iron ion homeostasis;GO:0140576//ascorbate homeostasis	--
ENSG00000196154	58	67	70	34	52	34	14.265	14.709	17.129	9.432	12.246	8.405	15.36766667	10.02766667	-0.615912187	0.037115188	0.386191038	S100A4	S100 calcium binding protein A4 [Source:HGNC Symbol;Acc:HGNC:10494]	-	-	-	-	GO:0005576//extracellular region;GO:0005615//extracellular space;GO:0005634//nucleus;GO:0005654//nucleoplasm;GO:0005737//cytoplasm;GO:0005829//cytosol;GO:0048471//perinuclear region of cytoplasm;GO:0062023//collagen-containing extracellular matrix;GO:0070062//extracellular exosome	GO:0003723//RNA binding;GO:0003779//actin binding;GO:0005509//calcium ion binding;GO:0005515//protein binding;GO:0042056//chemoattractant activity;GO:0042802//identical protein binding;GO:0046872//metal ion binding;GO:0046914//transition metal ion binding;GO:0048306//calcium-dependent protein binding;GO:0050786//RAGE receptor binding	GO:0001837//epithelial to mesenchymal transition;GO:0043123//positive regulation of I-kappaB kinase/NF-kappaB signaling;GO:0050918//positive chemotaxis	--
ENSG00000215788	109	199	109	84	93	79	9.386	18.871	13.363	9.751	9.401	8.024	13.87333333	9.058666667	-0.614943842	0.011529835	0.249050841	TNFRSF25	TNF receptor superfamily member 25 [Source:HGNC Symbol;Acc:HGNC:11910]	Environmental Information Processing	Signaling molecules and interaction	ko04060//Cytokine-cytokine receptor interaction	K05160	GO:0005576//extracellular region;GO:0005829//cytosol;GO:0005886//plasma membrane;GO:0016020//membrane	GO:0005031//tumor necrosis factor-activated receptor activity;GO:0005515//protein binding;GO:0038023//signaling receptor activity	GO:0006915//apoptotic process;GO:0007165//signal transduction;GO:0007166//cell surface receptor signaling pathway;GO:0033209//tumor necrosis factor-mediated signaling pathway;GO:0042981//regulation of apoptotic process;GO:0097190//apoptotic signaling pathway	--
ENSG00000183508	210	285	290	145	139	195	4.853	5.954	6.742	3.784	3.149	4.534	5.849666667	3.822333333	-0.613900821	0.000717674	0.063494143	TENT5C	terminal nucleotidyltransferase 5C [Source:HGNC Symbol;Acc:HGNC:24712]	-	-	-	-	GO:0005634//nucleus;GO:0005654//nucleoplasm;GO:0005737//cytoplasm;GO:0005813//centrosome;GO:0005856//cytoskeleton	GO:0003723//RNA binding;GO:0005515//protein binding;GO:0016740//transferase activity;GO:0016779//nucleotidyltransferase activity;GO:1990817//RNA adenylyltransferase activity	GO:0001701//in utero embryonic development;GO:0045596//negative regulation of cell differentiation;GO:0048255//mRNA stabilization	--
ENSG00000176428	51	82	42	31	40	34	4.119	5.986	3.412	2.827	3.244	2.763	4.505666667	2.944666667	-0.613636254	0.047943612	0.420677725	VPS37D	VPS37D subunit of ESCRT-I [Source:HGNC Symbol;Acc:HGNC:18287]	Cellular Processes	Transport and catabolism	ko04144//Endocytosis	K12185	GO:0000813//ESCRT I complex;GO:0005768//endosome;GO:0010008//endosome membrane;GO:0016020//membrane;GO:0031902//late endosome membrane;GO:0070062//extracellular exosome	GO:0005515//protein binding	GO:0006612//protein targeting to membrane;GO:0006623//protein targeting to vacuole;GO:0009056//catabolic process;GO:0015031//protein transport;GO:0016236//macroautophagy;GO:0036258//multivesicular body assembly;GO:0039702//viral budding via host ESCRT complex;GO:0043162//ubiquitin-dependent protein catabolic process via the multivesicular body sorting pathway;GO:0043328//protein transport to vacu…	--
ENSG00000183793	109	138	78	78	81	42	15.052	17.651	11.5	12.613	10.107	6.227	14.73433333	9.649	-0.610730448	0.02683205	0.346306885	NPIPA5	nuclear pore complex interacting protein family member A5 [Source:HGNC Symbol;Acc:HGNC:41980]	-	-	-	-	-	-	-	--
ENSG00000165029	986	1093	909	561	685	602	12.492	12.652	11.48	7.954	8.431	7.605	12.208	7.996666667	-0.61035621	4.76E-07	0.000475535	ABCA1	ATP binding cassette subfamily A member 1 [Source:HGNC Symbol;Acc:HGNC:29]	Human Diseases;Organismal Systems;Environmental Information Processing;Organismal Systems	Cardiovascular disease;Digestive system;Membrane transport;Digestive system	ko05417//Lipid and atherosclerosis;ko04979//Cholesterol metabolism;ko02010//ABC transporters;ko04975//Fat digestion and absorption	K05641;K05641;K05641;K05641	GO:0005768//endosome;GO:0005789//endoplasmic reticulum membrane;GO:0005794//Golgi apparatus;GO:0005886//plasma membrane;GO:0009897//external side of plasma membrane;GO:0009986//cell surface;GO:0016020//membrane;GO:0016323//basolateral plasma membrane;GO:0030139//endocytic vesicle;GO:0043231//intracellular membrane-bounded organelle;GO:0045121//membrane raft;GO:0045335//phagocytic vesicle;GO:00484…	GO:0000166//nucleotide binding;GO:0005102//signaling receptor binding;GO:0005515//protein binding;GO:0005524//ATP binding;GO:0005548//phospholipid transporter activity;GO:0008035//high-density lipoprotein particle binding;GO:0008320//protein transmembrane transporter activity;GO:0015485//cholesterol binding;GO:0016887//ATP hydrolysis activity;GO:0019905//syntaxin binding;GO:0031210//phosphatidylc…	GO:0002790//peptide secretion;GO:0006629//lipid metabolic process;GO:0006869//lipid transport;GO:0006911//phagocytosis, engulfment;GO:0007040//lysosome organization;GO:0007186//G protein-coupled receptor signaling pathway;GO:0007189//adenylate cyclase-activating G protein-coupled receptor signaling pathway;GO:0007584//response to nutrient;GO:0008202//steroid metabolic process;GO:0008203//choleste…	--
ENSG00000103599	63	36	58	33	38	19	3.72	1.956	3.402	2.082	2.262	1.605	3.026	1.983	-0.60972731	0.045334332	0.412160541	IQCH	IQ motif containing H [Source:HGNC Symbol;Acc:HGNC:25721]	-	-	-	-	GO:0005575//cellular_component	GO:0003674//molecular_function;GO:0005515//protein binding	GO:0008150//biological_process	--
ENSG00000204965	153	198	154	91	131	83	4.767	5.602	4.568	3.148	4.039	2.607	4.979	3.264666667	-0.60892032	0.0028158	0.126113248	PCDHA5	protocadherin alpha 5 [Source:HGNC Symbol;Acc:HGNC:8671]	-	-	-	-	GO:0005886//plasma membrane;GO:0016020//membrane	GO:0005509//calcium ion binding	GO:0007155//cell adhesion;GO:0007156//homophilic cell adhesion via plasma membrane adhesion molecules;GO:0007399//nervous system development	--
ENSG00000099889	73	115	87	36	57	66	3.032	3.995	3.532	1.803	2.565	2.556	3.519666667	2.308	-0.60879558	0.01270648	0.261126194	ARVCF	ARVCF delta catenin family member [Source:HGNC Symbol;Acc:HGNC:728]	-	-	-	-	GO:0005634//nucleus;GO:0005737//cytoplasm;GO:0005886//plasma membrane;GO:0005912//adherens junction;GO:0070161//anchoring junction;GO:1990124//messenger ribonucleoprotein complex	GO:0005515//protein binding;GO:0045296//cadherin binding	GO:0006397//mRNA processing;GO:0007043//cell-cell junction assembly;GO:0007155//cell adhesion;GO:0008380//RNA splicing;GO:0098609//cell-cell adhesion	--
ENSG00000179476	125	119	89	60	86	73	6.099	6.632	4.236	3.467	3.754	3.911	5.655666667	3.710666667	-0.608018685	0.025039738	0.335497884	C14orf28	chromosome 14 open reading frame 28 [Source:HGNC Symbol;Acc:HGNC:19834]	-	-	-	-	-	-	-	--
ENSG00000179304	569	738	490	341	492	301	29.035	36.384	27.002	22.437	24.27	13.99	30.807	20.23233333	-0.606595488	0.000824336	0.068581516	FAM156B	family with sequence similarity 156 member B [Source:HGNC Symbol;Acc:HGNC:31962]	-	-	-	-	GO:0005635//nuclear envelope;GO:0016020//membrane	GO:0005515//protein binding;GO:0035064//methylated histone binding	-	--
ENSG00000141391	62	84	60	39	46	41	7.535	9.531	7.86	5.21	5.912	5.261	8.308666667	5.461	-0.605451822	0.028440981	0.351822396	PRELID3A	PRELI domain containing 3A [Source:HGNC Symbol;Acc:HGNC:24639]	-	-	-	-	GO:0005739//mitochondrion;GO:0005758//mitochondrial intermembrane space	GO:0005515//protein binding;GO:1990050//phosphatidic acid transfer activity	GO:0006869//lipid transport;GO:0015914//phospholipid transport;GO:0120009//intermembrane lipid transfer	--
ENSG00000078399	1126	1508	1256	678	923	720	89.71	114.969	103.997	62.234	78.321	62.799	102.892	67.78466667	-0.602099947	1.46E-06	0.000950259	HOXA9	homeobox A9 [Source:HGNC Symbol;Acc:HGNC:5109]	Human Diseases	Cancer: overview	ko05202//Transcriptional misregulation in cancer	K21950	GO:0000785//chromatin;GO:0005634//nucleus;GO:0005654//nucleoplasm;GO:0005667//transcription regulator complex;GO:0005737//cytoplasm	GO:0000978//RNA polymerase II cis-regulatory region sequence-specific DNA binding;GO:0000981//DNA-binding transcription factor activity, RNA polymerase II-specific;GO:0001228//DNA-binding transcription activator activity, RNA polymerase II-specific;GO:0003677//DNA binding;GO:0003700//DNA-binding transcription factor activity;GO:0005515//protein binding;GO:0019899//enzyme binding;GO:1990837//seque…	GO:0006351//transcription, DNA-templated;GO:0006355//regulation of transcription, DNA-templated;GO:0006357//regulation of transcription by RNA polymerase II;GO:0007283//spermatogenesis;GO:0007338//single fertilization;GO:0008584//male gonad development;GO:0009952//anterior/posterior pattern specification;GO:0009954//proximal/distal pattern formation;GO:0010468//regulation of gene expression;GO:00…	Homeobox
ENSG00000243207	42	84	56	40	33	37	2.081	3.727	2.76	2.24	1.588	1.827	2.856	1.885	-0.599431456	0.04653712	0.416878432	PPAN-P2RY11	PPAN-P2RY11 readthrough [Source:HGNC Symbol;Acc:HGNC:33526]	-	-	-	-	GO:0005730//nucleolus;GO:0005886//plasma membrane;GO:0016020//membrane	GO:0004930//G protein-coupled receptor activity;GO:0019843//rRNA binding;GO:0030594//neurotransmitter receptor activity;GO:0045031//G protein-coupled ATP receptor activity	GO:0006364//rRNA processing;GO:0007165//signal transduction;GO:0007186//G protein-coupled receptor signaling pathway;GO:0023041//neuronal signal transduction;GO:0035589//G protein-coupled purinergic nucleotide receptor signaling pathway	--
ENSG00000274290	46	52	55	30	36	25	2.325	2.376	2.797	1.893	1.784	1.272	2.499333333	1.649666667	-0.599368783	0.041439602	0.400748106	H2BC6	H2B clustered histone 6 [Source:HGNC Symbol;Acc:HGNC:4753]	Human Diseases;Organismal Systems;Human Diseases;Human Diseases	Cancer: overview;Immune system;Substance dependence;Immune disease	ko05203//Viral carcinogenesis;ko04613//Neutrophil extracellular trap formation;ko05034//Alcoholism;ko05322//Systemic lupus erythematosus	K11252;K11252;K11252;K11252	GO:0000786//nucleosome;GO:0005615//extracellular space;GO:0005634//nucleus;GO:0005654//nucleoplasm;GO:0005694//chromosome;GO:0005829//cytosol;GO:0043229//intracellular organelle;GO:0070062//extracellular exosome	GO:0003677//DNA binding;GO:0005515//protein binding;GO:0030527//structural constituent of chromatin;GO:0042802//identical protein binding;GO:0046982//protein heterodimerization activity	GO:0002227//innate immune response in mucosa;GO:0006334//nucleosome assembly;GO:0019731//antibacterial humoral response;GO:0042742//defense response to bacterium;GO:0050830//defense response to Gram-positive bacterium;GO:0061844//antimicrobial humoral immune response mediated by antimicrobial peptide	--
ENSG00000167964	75	90	66	39	63	34	6.043	6.832	5.463	3.551	5.459	3.137	6.112666667	4.049	-0.594236254	0.021245069	0.313565334	RAB26	RAB26, member RAS oncogene family [Source:HGNC Symbol;Acc:HGNC:14259]	-	-	-	-	GO:0000139//Golgi membrane;GO:0005768//endosome;GO:0005794//Golgi apparatus;GO:0005886//plasma membrane;GO:0016020//membrane;GO:0030658//transport vesicle membrane;GO:0030667//secretory granule membrane;GO:0030672//synaptic vesicle membrane;GO:0031410//cytoplasmic vesicle	GO:0000166//nucleotide binding;GO:0003924//GTPase activity;GO:0005515//protein binding;GO:0005525//GTP binding;GO:0019002//GMP binding	GO:0015031//protein transport;GO:0017157//regulation of exocytosis;GO:0035272//exocrine system development;GO:0043001//Golgi to plasma membrane protein transport;GO:0045055//regulated exocytosis;GO:0140251//regulation protein catabolic process at presynapse	--
ENSG00000170175	68	84	55	31	54	45	7.439	8.555	5.705	3.558	5.581	5.244	7.233	4.794333333	-0.593263934	0.048039626	0.420677725	CHRNB1	cholinergic receptor nicotinic beta 1 subunit [Source:HGNC Symbol;Acc:HGNC:1961]	Environmental Information Processing	Signaling molecules and interaction	ko04080//Neuroactive ligand-receptor interaction	K04812	GO:0005886//plasma membrane;GO:0005892//acetylcholine-gated channel complex;GO:0016020//membrane;GO:0031594//neuromuscular junction;GO:0043005//neuron projection;GO:0045202//synapse;GO:0045211//postsynaptic membrane;GO:0097060//synaptic membrane;GO:0099634//postsynaptic specialization membrane;GO:0110165//cellular anatomical entity	GO:0004888//transmembrane signaling receptor activity;GO:0005216//ion channel activity;GO:0005230//extracellular ligand-gated ion channel activity;GO:0005515//protein binding;GO:0015267//channel activity;GO:0015276//ligand-gated ion channel activity;GO:0015464//acetylcholine receptor activity;GO:0022848//acetylcholine-gated cation-selective channel activity;GO:0042166//acetylcholine binding;GO:19…	GO:0001941//postsynaptic membrane organization;GO:0006811//ion transport;GO:0006812//cation transport;GO:0006936//muscle contraction;GO:0007154//cell communication;GO:0007165//signal transduction;GO:0007271//synaptic transmission, cholinergic;GO:0007274//neuromuscular synaptic transmission;GO:0023052//signaling;GO:0034220//ion transmembrane transport;GO:0035095//behavioral response to nicotine;GO…	--
ENSG00000279170	28	23	22	6	11	12	1.953	1.525	1.544	0.473	0.752	2.104	1.674	1.109666667	-0.593173158	0.019866189	0.308313814	TSTD3	thiosulfate sulfurtransferase like domain containing 3 [Source:HGNC Symbol;Acc:HGNC:40910]	-	-	-	-	-	-	-	--
ENSG00000104936	293	418	291	172	262	180	17.05	20.177	16.024	11.219	14.038	10.045	17.75033333	11.76733333	-0.593058698	0.000917509	0.072766169	DMPK	DM1 protein kinase [Source:HGNC Symbol;Acc:HGNC:2933]	-	-	-	-	GO:0005634//nucleus;GO:0005640//nuclear outer membrane;GO:0005737//cytoplasm;GO:0005739//mitochondrion;GO:0005741//mitochondrial outer membrane;GO:0005783//endoplasmic reticulum;GO:0005789//endoplasmic reticulum membrane;GO:0005829//cytosol;GO:0005886//plasma membrane;GO:0016020//membrane;GO:0016529//sarcoplasmic reticulum;GO:0031965//nuclear membrane;GO:0031966//mitochondrial membrane;GO:0033017…	GO:0000166//nucleotide binding;GO:0004672//protein kinase activity;GO:0004674//protein serine/threonine kinase activity;GO:0005515//protein binding;GO:0005524//ATP binding;GO:0016301//kinase activity;GO:0016740//transferase activity;GO:0017020//myosin phosphatase regulator activity;GO:0046872//metal ion binding;GO:0106310//protein serine kinase activity	GO:0002028//regulation of sodium ion transport;GO:0006468//protein phosphorylation;GO:0006874//cellular calcium ion homeostasis;GO:0006998//nuclear envelope organization;GO:0008016//regulation of heart contraction;GO:0010657//muscle cell apoptotic process;GO:0010830//regulation of myotube differentiation;GO:0014722//regulation of skeletal muscle contraction by calcium ion signaling;GO:0014853//re…	--
ENSG00000196357	63	59	56	28	40	42	4.543	3.829	4.139	2.253	2.982	3.069	4.170333333	2.768	-0.591318759	0.042873401	0.406431204	ZNF565	zinc finger protein 565 [Source:HGNC Symbol;Acc:HGNC:26726]	Human Diseases	Infectious disease: viral	ko05168//Herpes simplex virus 1 infection	K09228	GO:0005634//nucleus	GO:0000978//RNA polymerase II cis-regulatory region sequence-specific DNA binding;GO:0000981//DNA-binding transcription factor activity, RNA polymerase II-specific;GO:0003677//DNA binding;GO:0046872//metal ion binding	GO:0006355//regulation of transcription, DNA-templated;GO:0006357//regulation of transcription by RNA polymerase II	zf-C2H2
ENSG00000100307	322	413	308	198	257	183	11.58	12.938	10.349	7.107	9.491	6.564	11.62233333	7.720666667	-0.590102405	0.000242038	0.035720652	CBX7	chromobox 7 [Source:HGNC Symbol;Acc:HGNC:1557]	-	-	-	-	GO:0000785//chromatin;GO:0005634//nucleus;GO:0005654//nucleoplasm;GO:0005829//cytosol;GO:0031519//PcG protein complex;GO:0035102//PRC1 complex	GO:0005515//protein binding	GO:0000122//negative regulation of transcription by RNA polymerase II;GO:0006325//chromatin organization	--
ENSG00000185950	212	230	224	119	171	126	3.396	3.331	3.61	2.153	2.686	2.031	3.445666667	2.29	-0.589435544	0.001043253	0.079513888	IRS2	insulin receptor substrate 2 [Source:HGNC Symbol;Acc:HGNC:6126]	Human Diseases;Environmental Information Processing;Human Diseases;Human Diseases;Cellular Processes;Organismal Systems;Environmental Information Processing;Environmental Information Processing;Organismal Systems;Human Diseases;Organismal Systems;Organismal Systems;Organismal Systems;Organismal Systems;Human Diseases	Neurodegenerative disease;Signal transduction;Cancer: overview;Endocrine and metabolic disease;Transport and catabolism;Endocrine system;Signal transduction;Signal transduction;Endocrine system;Endocrine and metabolic disease;Aging;Endocrine system;Aging;Endocrine system;Endocrine and metabolic disease	ko05010//Alzheimer disease;ko04022//cGMP-PKG signaling pathway;ko05206//MicroRNAs in cancer;ko04932//Non-alcoholic fatty liver disease;ko04140//Autophagy - animal;ko04910//Insulin signaling pathway;ko04068//FoxO signaling pathway;ko04152//AMPK signaling pathway;ko04935//Growth hormone synthesis, secretion and action;ko04931//Insulin resistance;ko04211//Longevity regulating pathway;ko04920//Adipoc…	K07187;K07187;K07187;K07187;K07187;K07187;K07187;K07187;K07187;K07187;K07187;K07187;K07187;K07187;K07187	GO:0005737//cytoplasm;GO:0005829//cytosol;GO:0005886//plasma membrane	GO:0005068//transmembrane receptor protein tyrosine kinase adaptor activity;GO:0005158//insulin receptor binding;GO:0005515//protein binding;GO:0019901//protein kinase binding;GO:0019903//protein phosphatase binding;GO:0019904//protein domain specific binding;GO:0030674//protein-macromolecule adaptor activity;GO:0043548//phosphatidylinositol 3-kinase binding;GO:0071889//14-3-3 protein binding	GO:0002053//positive regulation of mesenchymal cell proliferation;GO:0002903//negative regulation of B cell apoptotic process;GO:0006006//glucose metabolic process;GO:0007165//signal transduction;GO:0007420//brain development;GO:0008283//cell population proliferation;GO:0008284//positive regulation of cell population proliferation;GO:0008286//insulin receptor signaling pathway;GO:0009749//respons…	--
ENSG00000214967	78	80	51	45	35	49	18.104	16.675	11.868	11.745	7.855	11.427	15.549	10.34233333	-0.588260091	0.036533011	0.383699018	NPIPA7	nuclear pore complex interacting protein family member A7 [Source:HGNC Symbol;Acc:HGNC:41982]	-	-	-	-	-	GO:0005515//protein binding	-	--
ENSG00000255330	101	107	114	59	57	59	3.854	2.948	3.697	2.758	1.916	2.311	3.499666667	2.328333333	-0.587919901	0.000817686	0.068363415	-	novel protein	-	-	-	-	GO:0005615//extracellular space;GO:0016020//membrane	-	GO:0010506//regulation of autophagy	--
ENSG00000189221	747	834	899	475	622	442	24.592	24.804	29.767	17.709	20.229	14.749	26.38766667	17.56233333	-0.587379252	1.16E-05	0.004104433	MAOA	monoamine oxidase A [Source:HGNC Symbol;Acc:HGNC:6833]	Metabolism;Human Diseases;Human Diseases;Organismal Systems;Organismal Systems;Human Diseases;Metabolism;Metabolism;Human Diseases;Metabolism;Metabolism;Metabolism;Metabolism;Metabolism	Global and overview maps;Neurodegenerative disease;Substance dependence;Nervous system;Nervous system;Substance dependence;Xenobiotics biodegradation and metabolism;Amino acid metabolism;Substance dependence;Amino acid metabolism;Amino acid metabolism;Amino acid metabolism;Amino acid metabolism;Amino acid metabolism	ko01100//Metabolic pathways;ko05012//Parkinson disease;ko05034//Alcoholism;ko04728//Dopaminergic synapse;ko04726//Serotonergic synapse;ko05031//Amphetamine addiction;ko00982//Drug metabolism - cytochrome P450;ko00330//Arginine and proline metabolism;ko05030//Cocaine addiction;ko00380//Tryptophan metabolism;ko00260//Glycine, serine and threonine metabolism;ko00350//Tyrosine metabolism;ko00340//His…	K00274;K00274;K00274;K00274;K00274;K00274;K00274;K00274;K00274;K00274;K00274;K00274;K00274;K00274	GO:0005739//mitochondrion;GO:0005741//mitochondrial outer membrane;GO:0005829//cytosol;GO:0016020//membrane	GO:0005515//protein binding;GO:0008131//primary amine oxidase activity;GO:0016491//oxidoreductase activity;GO:0050660//flavin adenine dinucleotide binding;GO:0052595//aliphatic-amine oxidase activity;GO:0052596//phenethylamine:oxygen oxidoreductase (deaminating) activity;GO:0097621//monoamine oxidase activity	GO:0006576//cellular biogenic amine metabolic process;GO:0006584//catecholamine metabolic process;GO:0009967//positive regulation of signal transduction;GO:0042420//dopamine catabolic process	--
ENSG00000162989	113	132	119	71	55	94	3.373	3.484	3.963	2.469	1.766	2.97	3.606666667	2.401666667	-0.586630164	0.006570067	0.195626612	KCNJ3	potassium inwardly rectifying channel subfamily J member 3 [Source:HGNC Symbol;Acc:HGNC:6264]	Organismal Systems;Organismal Systems;Organismal Systems;Organismal Systems;Organismal Systems;Organismal Systems;Organismal Systems;Organismal Systems;Human Diseases;Organismal Systems	Endocrine system;Nervous system;Endocrine system;Nervous system;Nervous system;Nervous system;Nervous system;Environmental adaptation;Substance dependence;Endocrine system	ko04921//Oxytocin signaling pathway;ko04723//Retrograde endocannabinoid signaling;ko04915//Estrogen signaling pathway;ko04728//Dopaminergic synapse;ko04724//Glutamatergic synapse;ko04725//Cholinergic synapse;ko04726//Serotonergic synapse;ko04713//Circadian entrainment;ko05032//Morphine addiction;ko04929//GnRH secretion	K04997;K04997;K04997;K04997;K04997;K04997;K04997;K04997;K04997;K04997	GO:0005886//plasma membrane;GO:0008076//voltage-gated potassium channel complex;GO:0009897//external side of plasma membrane;GO:0009986//cell surface;GO:0016020//membrane;GO:0030315//T-tubule;GO:0034702//ion channel complex;GO:0042734//presynaptic membrane;GO:0098688//parallel fiber to Purkinje cell synapse	GO:0005242//inward rectifier potassium channel activity;GO:0005515//protein binding;GO:0015467//G-protein activated inward rectifier potassium channel activity;GO:0086089//voltage-gated potassium channel activity involved in atrial cardiac muscle cell action potential repolarization;GO:0099508//voltage-gated ion channel activity involved in regulation of presynaptic membrane potential;GO:1902282/…	GO:0006811//ion transport;GO:0006813//potassium ion transport;GO:0034220//ion transmembrane transport;GO:0034765//regulation of ion transmembrane transport;GO:0051602//response to electrical stimulus;GO:0071805//potassium ion transmembrane transport;GO:0086091//regulation of heart rate by cardiac conduction;GO:0098655//cation transmembrane transport;GO:0098914//membrane repolarization during atri…	--
ENSG00000147408	522	542	453	299	325	367	19.781	17.601	17.307	12.2	11.311	12.93	18.22966667	12.147	-0.585688133	8.26E-05	0.016121215	CSGALNACT1	chondroitin sulfate N-acetylgalactosaminyltransferase 1 [Source:HGNC Symbol;Acc:HGNC:24290]	Metabolism;Metabolism	Global and overview maps;Glycan biosynthesis and metabolism	ko01100//Metabolic pathways;ko00532//Glycosaminoglycan biosynthesis - chondroitin sulfate / dermatan sulfate	K00746;K00746	GO:0000139//Golgi membrane;GO:0005794//Golgi apparatus;GO:0016020//membrane;GO:0032580//Golgi cisterna membrane	GO:0005515//protein binding;GO:0008376//acetylgalactosaminyltransferase activity;GO:0008955//peptidoglycan glycosyltransferase activity;GO:0015020//glucuronosyltransferase activity;GO:0016740//transferase activity;GO:0016758//hexosyltransferase activity;GO:0046872//metal ion binding;GO:0047237//glucuronylgalactosylproteoglycan 4-beta-N-acetylgalactosaminyltransferase activity;GO:0047238//glucuron…	GO:0001958//endochondral ossification;GO:0015014//heparan sulfate proteoglycan biosynthetic process, polysaccharide chain biosynthetic process;GO:0019276//UDP-N-acetylgalactosamine metabolic process;GO:0030166//proteoglycan biosynthetic process;GO:0030198//extracellular matrix organization;GO:0030204//chondroitin sulfate metabolic process;GO:0030206//chondroitin sulfate biosynthetic process;GO:00…	--
ENSG00000139618	404	354	340	396	572	589	4.465	3.538	3.857	5.064	6.17	6.707	3.953333333	5.980333333	0.597156296	0.004139436	0.152727187	BRCA2	BRCA2 DNA repair associated [Source:HGNC Symbol;Acc:HGNC:1101]	Human Diseases;Human Diseases;Human Diseases;Genetic Information Processing;Genetic Information Processing	Cancer: overview;Cancer: specific types;Cancer: specific types;Replication and repair;Replication and repair	ko05200//Pathways in cancer;ko05224//Breast cancer;ko05212//Pancreatic cancer;ko03460//Fanconi anemia pathway;ko03440//Homologous recombination	K08775;K08775;K08775;K08775;K08775	GO:0000152//nuclear ubiquitin ligase complex;GO:0000781//chromosome, telomeric region;GO:0000800//lateral element;GO:0005634//nucleus;GO:0005654//nucleoplasm;GO:0005694//chromosome;GO:0005737//cytoplasm;GO:0005813//centrosome;GO:0005829//cytosol;GO:0005856//cytoskeleton;GO:0030141//secretory granule;GO:0032991//protein-containing complex;GO:0033593//BRCA2-MAGE-D1 complex;GO:1990391//DNA repair co…	GO:0002020//protease binding;GO:0003677//DNA binding;GO:0003697//single-stranded DNA binding;GO:0005515//protein binding;GO:0010484//H3 histone acetyltransferase activity;GO:0010485//H4 histone acetyltransferase activity;GO:0042802//identical protein binding;GO:0043015//gamma-tubulin binding	GO:0000722//telomere maintenance via recombination;GO:0000724//double-strand break repair via homologous recombination;GO:0001556//oocyte maturation;GO:0001833//inner cell mass cell proliferation;GO:0006281//DNA repair;GO:0006289//nucleotide-excision repair;GO:0006302//double-strand break repair;GO:0006310//DNA recombination;GO:0006338//chromatin remodeling;GO:0006355//regulation of transcription…	--
ENSG00000165480	528	594	526	576	779	760	27.547	28.186	31.321	37.781	45.371	48.644	29.018	43.932	0.598324091	0.018404543	0.297219576	SKA3	spindle and kinetochore associated complex subunit 3 [Source:HGNC Symbol;Acc:HGNC:20262]	-	-	-	-	GO:0000775//chromosome, centromeric region;GO:0000776//kinetochore;GO:0000940//outer kinetochore;GO:0005694//chromosome;GO:0005737//cytoplasm;GO:0005813//centrosome;GO:0005819//spindle;GO:0005829//cytosol;GO:0005856//cytoskeleton;GO:0005874//microtubule;GO:0005876//spindle microtubule;GO:0072686//mitotic spindle	GO:0005515//protein binding;GO:0008017//microtubule binding	GO:0000278//mitotic cell cycle;GO:0007049//cell cycle;GO:0007059//chromosome segregation;GO:0031110//regulation of microtubule polymerization or depolymerization;GO:0051301//cell division;GO:0051315//attachment of mitotic spindle microtubules to kinetochore	--
ENSG00000171320	298	240	214	262	366	364	11.944	10.528	7.81	11.375	18.542	16.192	10.094	15.36966667	0.606587885	0.039487596	0.395623669	ESCO2	establishment of sister chromatid cohesion N-acetyltransferase 2 [Source:HGNC Symbol;Acc:HGNC:27230]	-	-	-	-	GO:0000785//chromatin;GO:0001741//XY body;GO:0005634//nucleus;GO:0005654//nucleoplasm;GO:0005694//chromosome;GO:0005721//pericentric heterochromatin;GO:0005794//Golgi apparatus;GO:0010369//chromocenter;GO:0030054//cell junction;GO:0035861//site of double-strand break	GO:0004468//lysine N-acetyltransferase activity, acting on acetyl phosphate as donor;GO:0005515//protein binding;GO:0008080//N-acetyltransferase activity;GO:0016407//acetyltransferase activity;GO:0016740//transferase activity;GO:0016746//acyltransferase activity;GO:0046872//metal ion binding;GO:0061733//peptide-lysine-N-acetyltransferase activity	GO:0002244//hematopoietic progenitor cell differentiation;GO:0006275//regulation of DNA replication;GO:0006302//double-strand break repair;GO:0007049//cell cycle;GO:0007059//chromosome segregation;GO:0007064//mitotic sister chromatid cohesion;GO:0034421//post-translational protein acetylation;GO:0071168//protein localization to chromatin	--
ENSG00000109674	188	175	179	209	264	302	10.396	8.747	9.957	13.052	14.406	16.953	9.7	14.80366667	0.609897904	0.008041504	0.214254961	NEIL3	nei like DNA glycosylase 3 [Source:HGNC Symbol;Acc:HGNC:24573]	Genetic Information Processing	Replication and repair	ko03410//Base excision repair	K10569	GO:0005634//nucleus;GO:0005654//nucleoplasm;GO:0005694//chromosome	GO:0000405//bubble DNA binding;GO:0003676//nucleic acid binding;GO:0003677//DNA binding;GO:0003684//damaged DNA binding;GO:0003690//double-stranded DNA binding;GO:0003697//single-stranded DNA binding;GO:0003824//catalytic activity;GO:0003906//DNA-(apurinic or apyrimidinic site) endonuclease activity;GO:0008270//zinc ion binding;GO:0016787//hydrolase activity;GO:0016798//hydrolase activity, acting…	GO:0006281//DNA repair;GO:0006284//base-excision repair;GO:0006285//base-excision repair, AP site formation;GO:0006974//cellular response to DNA damage stimulus;GO:0008152//metabolic process;GO:0036297//interstrand cross-link repair;GO:0045007//depurination	--
ENSG00000176208	194	214	169	216	272	318	3.83	3.678	3.263	4.923	5.268	6.257	3.590333333	5.482666667	0.610759971	0.01549368	0.281819154	ATAD5	ATPase family AAA domain containing 5 [Source:HGNC Symbol;Acc:HGNC:25752]	-	-	-	-	GO:0005634//nucleus;GO:0031391//Elg1 RFC-like complex	GO:0000166//nucleotide binding;GO:0003677//DNA binding;GO:0005515//protein binding;GO:0005524//ATP binding;GO:0016887//ATP hydrolysis activity;GO:0061860//DNA clamp unloader activity	GO:0006974//cellular response to DNA damage stimulus;GO:0008283//cell population proliferation;GO:0008630//intrinsic apoptotic signaling pathway in response to DNA damage;GO:0030890//positive regulation of B cell proliferation;GO:0033260//nuclear DNA replication;GO:0042770//signal transduction in response to DNA damage;GO:0042771//intrinsic apoptotic signaling pathway in response to DNA damage by…	--
ENSG00000138778	1262	1271	1188	1584	1768	1908	19.07	17.419	18.075	28.664	26.208	29.086	18.188	27.986	0.62171839	3.01E-05	0.008119297	CENPE	centromere protein E [Source:HGNC Symbol;Acc:HGNC:1856]	-	-	-	-	GO:0000775//chromosome, centromeric region;GO:0000776//kinetochore;GO:0000779//condensed chromosome, centromeric region;GO:0005634//nucleus;GO:0005694//chromosome;GO:0005737//cytoplasm;GO:0005819//spindle;GO:0005828//kinetochore microtubule;GO:0005829//cytosol;GO:0005856//cytoskeleton;GO:0005874//microtubule;GO:0015630//microtubule cytoskeleton;GO:0016020//membrane;GO:0030496//midbody;GO:0043231/…	GO:0000166//nucleotide binding;GO:0003774//cytoskeletal motor activity;GO:0003777//microtubule motor activity;GO:0005515//protein binding;GO:0005524//ATP binding;GO:0008017//microtubule binding;GO:0043515//kinetochore binding	GO:0000278//mitotic cell cycle;GO:0007018//microtubule-based movement;GO:0007049//cell cycle;GO:0007052//mitotic spindle organization;GO:0007059//chromosome segregation;GO:0007079//mitotic chromosome movement towards spindle pole;GO:0007080//mitotic metaphase plate congression;GO:0030071//regulation of mitotic metaphase/anaphase transition;GO:0045860//positive regulation of protein kinase activit…	--
ENSG00000175305	253	274	323	368	485	482	17.717	13.937	15.774	22.229	26.954	23.94	15.80933333	24.37433333	0.624586228	0.000175958	0.027909894	CCNE2	cyclin E2 [Source:HGNC Symbol;Acc:HGNC:1590]	Human Diseases;Environmental Information Processing;Human Diseases;Human Diseases;Human Diseases;Human Diseases;Human Diseases;Human Diseases;Cellular Processes;Human Diseases;Human Diseases;Human Diseases;Cellular Processes;Cellular Processes;Human Diseases;Human Diseases;Cellular Processes	Cancer: overview;Signal transduction;Infectious disease: viral;Infectious disease: viral;Cancer: overview;Infectious disease: viral;Infectious disease: viral;Cancer: overview;Cell growth and death;Endocrine and metabolic disease;Cancer: specific types;Infectious disease: viral;Cell growth and death;Cell growth and death;Cancer: specific types;Cancer: specific types;Cell growth and death	ko05200//Pathways in cancer;ko04151//PI3K-Akt signaling pathway;ko05165//Human papillomavirus infection;ko05166//Human T-cell leukemia virus 1 infection;ko05203//Viral carcinogenesis;ko05169//Epstein-Barr virus infection;ko05161//Hepatitis B;ko05206//MicroRNAs in cancer;ko04218//Cellular senescence;ko04934//Cushing syndrome;ko05226//Gastric cancer;ko05162//Measles;ko04114//Oocyte meiosis;ko04110/…	K06626;K06626;K06626;K06626;K06626;K06626;K06626;K06626;K06626;K06626;K06626;K06626;K06626;K06626;K06626;K06626;K06626	GO:0005634//nucleus;GO:0005654//nucleoplasm;GO:0005737//cytoplasm;GO:0005813//centrosome;GO:0005829//cytosol;GO:0097134//cyclin E1-CDK2 complex;GO:0097135//cyclin E2-CDK2 complex	GO:0005515//protein binding;GO:0016538//cyclin-dependent protein serine/threonine kinase regulator activity;GO:0019901//protein kinase binding	GO:0000079//regulation of cyclin-dependent protein serine/threonine kinase activity;GO:0000082//G1/S transition of mitotic cell cycle;GO:0000723//telomere maintenance;GO:0006270//DNA replication initiation;GO:0007049//cell cycle;GO:0007129//homologous chromosome pairing at meiosis;GO:0032880//regulation of protein localization;GO:0051301//cell division;GO:0051726//regulation of cell cycle;GO:0070…	--
ENSG00000011426	3673	3452	3483	4234	4730	5057	151.693	124.09	154.447	225.003	204.494	236.106	143.41	221.8676667	0.629553808	0.000259099	0.036256571	ANLN	anillin, actin binding protein [Source:HGNC Symbol;Acc:HGNC:14082]	-	-	-	-	GO:0005634//nucleus;GO:0005654//nucleoplasm;GO:0005737//cytoplasm;GO:0005826//actomyosin contractile ring;GO:0005829//cytosol;GO:0005856//cytoskeleton;GO:0005938//cell cortex;GO:0015629//actin cytoskeleton;GO:0030496//midbody;GO:0032059//bleb;GO:0042995//cell projection	GO:0003779//actin binding;GO:0005515//protein binding;GO:0045296//cadherin binding	GO:0000281//mitotic cytokinesis;GO:0000915//actomyosin contractile ring assembly;GO:0000921//septin ring assembly;GO:0002244//hematopoietic progenitor cell differentiation;GO:0007049//cell cycle;GO:0007096//regulation of exit from mitosis;GO:0031106//septin ring organization;GO:0051301//cell division;GO:0090521//glomerular visceral epithelial cell migration;GO:1904172//positive regulation of bleb…	--
ENSG00000100479	364	338	375	461	518	519	33.086	26.22	33.338	45.324	49.395	48.632	30.88133333	47.78366667	0.629782519	0.001154858	0.083405318	POLE2	DNA polymerase epsilon 2, accessory subunit [Source:HGNC Symbol;Acc:HGNC:9178]	Genetic Information Processing;Genetic Information Processing;Genetic Information Processing	Replication and repair;Replication and repair;Replication and repair	ko03420//Nucleotide excision repair;ko03030//DNA replication;ko03410//Base excision repair	K02325;K02325;K02325	GO:0005634//nucleus;GO:0005654//nucleoplasm;GO:0005694//chromosome;GO:0008622//epsilon DNA polymerase complex;GO:0016604//nuclear body;GO:0031981//nuclear lumen;GO:0043231//intracellular membrane-bounded organelle	GO:0003677//DNA binding;GO:0003887//DNA-directed DNA polymerase activity;GO:0005515//protein binding	GO:0006260//DNA replication;GO:0006261//DNA-dependent DNA replication;GO:0006281//DNA repair;GO:0042276//error-prone translesion synthesis	--
ENSG00000283782	156	122	227	193	293	262	2.587	1.812	3.772	3.595	4.742	4.348	2.723666667	4.228333333	0.634538962	0.01796099	0.293991924	-	novel protein	-	-	-	-	GO:0005634//nucleus;GO:0030870//Mre11 complex	GO:0000166//nucleotide binding;GO:0005524//ATP binding;GO:0016887//ATP hydrolysis activity;GO:0046872//metal ion binding	GO:0000723//telomere maintenance;GO:0006281//DNA repair	--
ENSG00000111247	252	272	257	347	355	389	22.768	22.937	22.104	40.639	30.334	35	22.603	35.32433333	0.644148065	0.002386303	0.118872829	RAD51AP1	RAD51 associated protein 1 [Source:HGNC Symbol;Acc:HGNC:16956]	-	-	-	-	GO:0000781//chromosome, telomeric region;GO:0000785//chromatin;GO:0005634//nucleus;GO:0005654//nucleoplasm;GO:0005694//chromosome;GO:0032991//protein-containing complex	GO:0000217//DNA secondary structure binding;GO:0003677//DNA binding;GO:0003690//double-stranded DNA binding;GO:0003697//single-stranded DNA binding;GO:0003723//RNA binding;GO:0005515//protein binding;GO:0062037//D-loop DNA binding	GO:0000724//double-strand break repair via homologous recombination;GO:0006281//DNA repair;GO:0006310//DNA recombination;GO:0006974//cellular response to DNA damage stimulus;GO:0010569//regulation of double-strand break repair via homologous recombination;GO:0010845//positive regulation of reciprocal meiotic recombination;GO:0036297//interstrand cross-link repair;GO:0051321//meiotic cell cycle;GO…	--
ENSG00000133739	263	276	243	338	432	414	11.338	11.143	11.437	16.89	18.761	17.45	11.306	17.70033333	0.646687927	0.000338466	0.040355636	LRRCC1	leucine rich repeat and coiled-coil centrosomal protein 1 [Source:HGNC Symbol;Acc:HGNC:29373]	-	-	-	-	GO:0005737//cytoplasm;GO:0005813//centrosome;GO:0005814//centriole;GO:0005856//cytoskeleton	GO:0005515//protein binding	GO:0007049//cell cycle;GO:0051301//cell division	--
ENSG00000271741	128	148	120	146	248	190	5.409	5.635	5.089	6.974	10.248	8.062	5.377666667	8.428	0.648209981	0.015807909	0.281819154	-	novel transcript, ZMYM6-ZMYM6NB readthrough	-	-	-	-	-	-	-	--
ENSG00000085840	124	176	189	208	255	259	5.191	6.67	7.96	9.834	10.499	10.919	6.607	10.41733333	0.656918769	0.007424315	0.209579274	ORC1	origin recognition complex subunit 1 [Source:HGNC Symbol;Acc:HGNC:8487]	Cellular Processes	Cell growth and death	ko04110//Cell cycle	K02603	GO:0000781//chromosome, telomeric region;GO:0000808//origin recognition complex;GO:0005634//nucleus;GO:0005654//nucleoplasm;GO:0005664//nuclear origin of replication recognition complex;GO:0005829//cytosol	GO:0000166//nucleotide binding;GO:0003677//DNA binding;GO:0003682//chromatin binding;GO:0005515//protein binding;GO:0005524//ATP binding;GO:0016887//ATP hydrolysis activity;GO:0046872//metal ion binding	GO:0006260//DNA replication;GO:0006270//DNA replication initiation;GO:0033314//mitotic DNA replication checkpoint signaling	--
ENSG00000162614	196	161	175	202	280	274	9.427	7.447	10.36	13.688	14.831	14.517	9.078	14.34533333	0.660135098	0.010683944	0.243655066	NEXN	nexilin F-actin binding protein [Source:HGNC Symbol;Acc:HGNC:29557]	-	-	-	-	GO:0005737//cytoplasm;GO:0005856//cytoskeleton;GO:0005886//plasma membrane;GO:0005912//adherens junction;GO:0005925//focal adhesion;GO:0015629//actin cytoskeleton;GO:0030018//Z disc;GO:0030424//axon;GO:0070161//anchoring junction	GO:0003779//actin binding;GO:0005515//protein binding;GO:0008307//structural constituent of muscle;GO:0051015//actin filament binding;GO:0098632//cell-cell adhesion mediator activity	GO:0007156//homophilic cell adhesion via plasma membrane adhesion molecules;GO:0007411//axon guidance;GO:0030334//regulation of cell migration;GO:0051493//regulation of cytoskeleton organization;GO:0070593//dendrite self-avoidance	--
ENSG00000289720	469	348	400	658	603	544	17.646	11.908	15.085	27.977	22.303	20.579	14.87966667	23.61966667	0.666646397	0.000304395	0.039739991	-	novel protein	Cellular Processes;Human Diseases;Genetic Information Processing;Environmental Information Processing	Transport and catabolism;Endocrine and metabolic disease;Folding, sorting and degradation;Signal transduction	ko04144//Endocytosis;ko04932//Non-alcoholic fatty liver disease;ko04120//Ubiquitin mediated proteolysis;ko04668//TNF signaling pathway	K05632;K05632;K05632;K05632	-	GO:0004842//ubiquitin-protein transferase activity	GO:0016567//protein ubiquitination	--
ENSG00000189057	522	404	383	569	685	750	20.207	13.974	15.061	24.338	25.329	29.017	16.414	26.228	0.676180942	0.000198775	0.029854905	FAM111B	FAM111 trypsin like peptidase B [Source:HGNC Symbol;Acc:HGNC:24200]	-	-	-	-	GO:0000785//chromatin;GO:0005634//nucleus	GO:0005515//protein binding;GO:0008233//peptidase activity;GO:0016787//hydrolase activity	GO:0006260//DNA replication;GO:0006508//proteolysis	--
ENSG00000140525	981	904	918	933	1313	1341	35.642	26.518	32.338	38.614	56.958	56.658	31.49933333	50.74333333	0.687896998	0.017298349	0.291057723	FANCI	FA complementation group I [Source:HGNC Symbol;Acc:HGNC:25568]	Genetic Information Processing	Replication and repair	ko03460//Fanconi anemia pathway	K10895	GO:0000785//chromatin;GO:0005634//nucleus;GO:0005654//nucleoplasm;GO:0005737//cytoplasm;GO:0005829//cytosol;GO:0016020//membrane;GO:1990391//DNA repair complex	GO:0003677//DNA binding;GO:0005515//protein binding;GO:0070182//DNA polymerase binding	GO:0006281//DNA repair;GO:0006974//cellular response to DNA damage stimulus;GO:0007049//cell cycle;GO:0031398//positive regulation of protein ubiquitination;GO:0036297//interstrand cross-link repair	--
ENSG00000142731	440	432	432	577	635	768	16.314	14.409	16.931	24.395	23.649	29.22	15.88466667	25.75466667	0.697199052	5.71E-05	0.013048253	PLK4	polo like kinase 4 [Source:HGNC Symbol;Acc:HGNC:11397]	Environmental Information Processing	Signal transduction	ko04068//FoxO signaling pathway	K08863	GO:0001741//XY body;GO:0005634//nucleus;GO:0005730//nucleolus;GO:0005737//cytoplasm;GO:0005813//centrosome;GO:0005814//centriole;GO:0005829//cytosol;GO:0005856//cytoskeleton;GO:0032154//cleavage furrow;GO:0098536//deuterosome;GO:0120098//procentriole;GO:0120099//procentriole replication complex	GO:0000166//nucleotide binding;GO:0004672//protein kinase activity;GO:0004674//protein serine/threonine kinase activity;GO:0005515//protein binding;GO:0005524//ATP binding;GO:0016301//kinase activity;GO:0016740//transferase activity;GO:0042802//identical protein binding;GO:0106310//protein serine kinase activity	GO:0006468//protein phosphorylation;GO:0007099//centriole replication;GO:0016310//phosphorylation;GO:0046601//positive regulation of centriole replication;GO:0060271//cilium assembly;GO:0060707//trophoblast giant cell differentiation;GO:0098535//de novo centriole assembly involved in multi-ciliated epithelial cell differentiation	--
ENSG00000289027	392	373	290	474	600	545	9.533	8.201	7.105	13.033	14.314	13.348	8.279666667	13.565	0.712244455	0.000195421	0.029613308	-	novel protein	-	-	-	-	GO:0005789//endoplasmic reticulum membrane;GO:0005856//cytoskeleton	GO:0004497//monooxygenase activity;GO:0005506//iron ion binding;GO:0005515//protein binding;GO:0016705//oxidoreductase activity, acting on paired donors, with incorporation or reduction of molecular oxygen;GO:0020037//heme binding;GO:0046872//metal ion binding	GO:0006629//lipid metabolic process	--
ENSG00000094804	579	543	578	785	827	905	30.993	28.754	36.699	56.566	48.94	54.479	32.14866667	53.32833333	0.730143336	1.42E-05	0.004726228	CDC6	cell division cycle 6 [Source:HGNC Symbol;Acc:HGNC:1744]	Human Diseases;Cellular Processes	Cancer: overview;Cell growth and death	ko05207//Chemical carcinogenesis - receptor activation;ko04110//Cell cycle	K02213;K02213	GO:0000922//spindle pole;GO:0005634//nucleus;GO:0005654//nucleoplasm;GO:0005737//cytoplasm;GO:0005829//cytosol;GO:0045171//intercellular bridge;GO:0051233//spindle midzone;GO:0072686//mitotic spindle	GO:0000166//nucleotide binding;GO:0005515//protein binding;GO:0005524//ATP binding;GO:0016887//ATP hydrolysis activity;GO:0019900//kinase binding	GO:0000076//DNA replication checkpoint signaling;GO:0000079//regulation of cyclin-dependent protein serine/threonine kinase activity;GO:0006260//DNA replication;GO:0006270//DNA replication initiation;GO:0007049//cell cycle;GO:0007089//traversing start control point of mitotic cell cycle;GO:0008156//negative regulation of DNA replication;GO:0008285//negative regulation of cell population prolifera…	--
ENSG00000131153	135	168	147	191	235	271	6.712	7.551	7.353	10.725	11.81	13.558	7.205333333	12.031	0.739619483	0.002189797	0.113655164	GINS2	GINS complex subunit 2 [Source:HGNC Symbol;Acc:HGNC:24575]	-	-	-	-	GO:0000228//nuclear chromosome;GO:0000811//GINS complex;GO:0005634//nucleus;GO:0005654//nucleoplasm;GO:0005694//chromosome;GO:0032993//protein-DNA complex;GO:0071162//CMG complex	GO:0005515//protein binding	GO:0000727//double-strand break repair via break-induced replication;GO:0006260//DNA replication;GO:0006268//DNA unwinding involved in DNA replication;GO:0044238//primary metabolic process;GO:0071704//organic substance metabolic process	--
ENSG00000163808	769	695	737	852	1074	1003	22.094	17.912	24.343	36.912	37.19	33.634	21.44966667	35.912	0.743510773	0.002187081	0.113655164	KIF15	kinesin family member 15 [Source:HGNC Symbol;Acc:HGNC:17273]	-	-	-	-	GO:0005737//cytoplasm;GO:0005813//centrosome;GO:0005819//spindle;GO:0005829//cytosol;GO:0005856//cytoskeleton;GO:0005871//kinesin complex;GO:0005873//plus-end kinesin complex;GO:0005874//microtubule;GO:0016020//membrane	GO:0000166//nucleotide binding;GO:0003774//cytoskeletal motor activity;GO:0003777//microtubule motor activity;GO:0005515//protein binding;GO:0005524//ATP binding;GO:0008017//microtubule binding;GO:0016887//ATP hydrolysis activity	GO:0000278//mitotic cell cycle;GO:0007018//microtubule-based movement	--
ENSG00000185697	646	601	566	740	882	970	20.078	17.399	18.281	31.089	29.435	32.875	18.586	31.133	0.74422829	0.000309629	0.039827934	MYBL1	MYB proto-oncogene like 1 [Source:HGNC Symbol;Acc:HGNC:7547]	-	-	-	-	GO:0005634//nucleus;GO:0005654//nucleoplasm	GO:0000978//RNA polymerase II cis-regulatory region sequence-specific DNA binding;GO:0000981//DNA-binding transcription factor activity, RNA polymerase II-specific;GO:0001228//DNA-binding transcription activator activity, RNA polymerase II-specific;GO:0003677//DNA binding	GO:0000278//mitotic cell cycle;GO:0006355//regulation of transcription, DNA-templated;GO:0007141//male meiosis I;GO:0007283//spermatogenesis;GO:0030154//cell differentiation;GO:0045893//positive regulation of transcription, DNA-templated;GO:0045944//positive regulation of transcription by RNA polymerase II;GO:0140543//positive regulation of piRNA transcription	MYB
ENSG00000174371	516	445	501	618	851	773	26.661	17.12	26.44	34.718	42.758	40.259	23.407	39.245	0.745568819	6.02E-05	0.013051655	EXO1	exonuclease 1 [Source:HGNC Symbol;Acc:HGNC:3511]	Genetic Information Processing	Replication and repair	ko03430//Mismatch repair	K10746	GO:0005634//nucleus;GO:0005654//nucleoplasm;GO:0005886//plasma membrane;GO:0016604//nuclear body	GO:0003677//DNA binding;GO:0003682//chromatin binding;GO:0003824//catalytic activity;GO:0004518//nuclease activity;GO:0004519//endonuclease activity;GO:0004523//RNA-DNA hybrid ribonuclease activity;GO:0004527//exonuclease activity;GO:0005515//protein binding;GO:0008409//5'-3' exonuclease activity;GO:0016787//hydrolase activity;GO:0016788//hydrolase activity, acting on ester bonds;GO:0017108//5'-f…	GO:0002376//immune system process;GO:0002455//humoral immune response mediated by circulating immunoglobulin;GO:0006281//DNA repair;GO:0006298//mismatch repair;GO:0006310//DNA recombination;GO:0006974//cellular response to DNA damage stimulus;GO:0016446//somatic hypermutation of immunoglobulin genes;GO:0045190//isotype switching;GO:0051321//meiotic cell cycle;GO:0090656//t-circle formation	--
ENSG00000007968	44	54	49	71	82	79	1.106	1.228	1.24	2.016	2.022	1.999	1.191333333	2.012333333	0.756292167	0.026781756	0.346119288	E2F2	E2F transcription factor 2 [Source:HGNC Symbol;Acc:HGNC:3114]	Human Diseases;Human Diseases;Human Diseases;Human Diseases;Human Diseases;Human Diseases;Human Diseases;Human Diseases;Cellular Processes;Human Diseases;Human Diseases;Human Diseases;Human Diseases;Cellular Processes;Human Diseases;Human Diseases;Human Diseases;Human Diseases;Human Diseases;Human Diseases;Human Diseases;Human Diseases;Human Diseases	Cancer: overview;Infectious disease: viral;Infectious disease: viral;Infectious disease: viral;Infectious disease: viral;Cancer: specific types;Infectious disease: viral;Cancer: overview;Cell growth and death;Infectious disease: viral;Endocrine and metabolic disease;Cancer: specific types;Cancer: specific types;Cell growth and death;Cancer: specific types;Drug resistance: antineoplastic;Cancer: s…	ko05200//Pathways in cancer;ko05163//Human cytomegalovirus infection;ko05166//Human T-cell leukemia virus 1 infection;ko05169//Epstein-Barr virus infection;ko05167//Kaposi sarcoma-associated herpesvirus infection;ko05225//Hepatocellular carcinoma;ko05161//Hepatitis B;ko05206//MicroRNAs in cancer;ko04218//Cellular senescence;ko05160//Hepatitis C;ko04934//Cushing syndrome;ko05226//Gastric cancer;ko…	K09389;K09389;K09389;K09389;K09389;K09389;K09389;K09389;K09389;K09389;K09389;K09389;K09389;K09389;K09389;K09389;K09389;K09389;K09389;K09389;K09389;K09389;K09389	GO:0000785//chromatin;GO:0005634//nucleus;GO:0005654//nucleoplasm;GO:0005667//transcription regulator complex;GO:0035189//Rb-E2F complex;GO:0090575//RNA polymerase II transcription regulator complex	GO:0000977//RNA polymerase II transcription regulatory region sequence-specific DNA binding;GO:0000978//RNA polymerase II cis-regulatory region sequence-specific DNA binding;GO:0000981//DNA-binding transcription factor activity, RNA polymerase II-specific;GO:0000987//cis-regulatory region sequence-specific DNA binding;GO:0001228//DNA-binding transcription activator activity, RNA polymerase II-spe…	GO:0000083//regulation of transcription involved in G1/S transition of mitotic cell cycle;GO:0006355//regulation of transcription, DNA-templated;GO:0006357//regulation of transcription by RNA polymerase II;GO:0006367//transcription initiation from RNA polymerase II promoter;GO:0007049//cell cycle;GO:0045944//positive regulation of transcription by RNA polymerase II;GO:0051726//regulation of cell …	E2F
ENSG00000164283	221	184	200	301	274	393	18.52	14.53	17.192	29.728	24.44	32.23	16.74733333	28.79933333	0.782104021	0.000372106	0.04210255	ESM1	endothelial cell specific molecule 1 [Source:HGNC Symbol;Acc:HGNC:3466]	-	-	-	-	GO:0005576//extracellular region	GO:0005171//hepatocyte growth factor receptor binding;GO:0005178//integrin binding;GO:0005515//protein binding	GO:0001525//angiogenesis;GO:0002040//sprouting angiogenesis;GO:0008284//positive regulation of cell population proliferation;GO:1902204//positive regulation of hepatocyte growth factor receptor signaling pathway	--
ENSG00000144395	79	74	58	84	149	112	3.501	2.972	2.511	4.253	6.317	4.945	2.994666667	5.171666667	0.788233864	0.012644031	0.261126194	CCDC150	coiled-coil domain containing 150 [Source:HGNC Symbol;Acc:HGNC:26834]	-	-	-	-	-	GO:0005515//protein binding	-	--
ENSG00000092853	411	435	413	576	720	764	10.364	9.264	10.475	16.835	17.838	19.167	10.03433333	17.94666667	0.83877114	2.27E-06	0.001378551	CLSPN	claspin [Source:HGNC Symbol;Acc:HGNC:19715]	-	-	-	-	GO:0005634//nucleus;GO:0005654//nucleoplasm;GO:0005794//Golgi apparatus	GO:0000217//DNA secondary structure binding;GO:0003677//DNA binding;GO:0005515//protein binding;GO:0010997//anaphase-promoting complex binding	GO:0000076//DNA replication checkpoint signaling;GO:0000077//DNA damage checkpoint signaling;GO:0006281//DNA repair;GO:0006974//cellular response to DNA damage stimulus;GO:0007049//cell cycle;GO:0007095//mitotic G2 DNA damage checkpoint signaling;GO:0018105//peptidyl-serine phosphorylation;GO:0032147//activation of protein kinase activity;GO:0033314//mitotic DNA replication checkpoint signaling	--
ENSG00000280893	33	55	64	70	95	130	1.919	2.871	3.745	4.577	5.402	7.572	2.845	5.850333333	1.040090175	0.003821775	0.147416294	-	novel transcript	-	-	-	-	GO:0016020//membrane	-	-	--
ENSG00000288710	44	51	54	130	60	125	2.966	2.926	3.637	9.117	4.228	7.337	3.176333333	6.894	1.117978978	0.000944206	0.073890504	-	novel protein	-	-	-	-	GO:0005634//nucleus	-	GO:0006325//chromatin organization	--
ENSG00000161860	10	15	10	26	32	23	1.047	1.42	1.053	3.074	3.285	2.423	1.173333333	2.927333333	1.318974106	0.022766126	0.321988908	SYCE2	synaptonemal complex central element protein 2 [Source:HGNC Symbol;Acc:HGNC:27411]	-	-	-	-	GO:0000801//central element;GO:0005634//nucleus;GO:0005654//nucleoplasm;GO:0005694//chromosome	GO:0005515//protein binding	GO:0007049//cell cycle;GO:0007130//synaptonemal complex assembly;GO:0051301//cell division;GO:0051321//meiotic cell cycle	--
ENSG00000285283	98	22	87	288	146	223	10.786	2.133	9.612	35.739	15.686	24.581	7.510333333	25.33533333	1.754201964	0.009979863	0.237890775	-	novel protein	-	-	-	-	-	GO:0005509//calcium ion binding	-	--
ENSG00000172215	9	9	3	18	28	12	0.49	0.379	0.175	1.318	1.632	0.602	0.348	1.184	1.76650987	0.032737696	0.371324143	CXCR6	C-X-C motif chemokine receptor 6 [Source:HGNC Symbol;Acc:HGNC:16647]	Environmental Information Processing;Organismal Systems	Signaling molecules and interaction;Immune system	ko04060//Cytokine-cytokine receptor interaction;ko04062//Chemokine signaling pathway	K04191;K04191	GO:0005886//plasma membrane;GO:0009897//external side of plasma membrane;GO:0016020//membrane	GO:0004930//G protein-coupled receptor activity;GO:0004950//chemokine receptor activity;GO:0015026//coreceptor activity;GO:0016493//C-C chemokine receptor activity;GO:0016494//C-X-C chemokine receptor activity;GO:0019957//C-C chemokine binding	GO:0006935//chemotaxis;GO:0006954//inflammatory response;GO:0006955//immune response;GO:0007165//signal transduction;GO:0007186//G protein-coupled receptor signaling pathway;GO:0007204//positive regulation of cytosolic calcium ion concentration;GO:0019079//viral genome replication;GO:0019722//calcium-mediated signaling;GO:0060326//cell chemotaxis;GO:0070098//chemokine-mediated signaling pathway	--
ENSG00000254870	10	10	5	34	43	19	0.615	0.558	0.321	2.439	2.694	1.223	0.498	2.118666667	2.088938977	0.000737006	0.064146011	ATP6V1G2-DDX39B	ATP6V1G2-DDX39B readthrough (NMD candidate) [Source:HGNC Symbol;Acc:HGNC:41999]	-	-	-	-	GO:0016471//vacuolar proton-transporting V-type ATPase complex	GO:0046961//proton-transporting ATPase activity, rotational mechanism	GO:0006811//ion transport;GO:1902600//proton transmembrane transport	--
ENSG00000124107	23	26	9	99	37	113	5.042	5.153	1.985	24.511	7.953	24.928	4.06	19.13066667	2.236335517	4.04E-06	0.002075545	SLPI	secretory leukocyte peptidase inhibitor [Source:HGNC Symbol;Acc:HGNC:11092]	-	-	-	-	GO:0005576//extracellular region;GO:0005615//extracellular space;GO:0005794//Golgi apparatus;GO:0035580//specific granule lumen;GO:0062023//collagen-containing extracellular matrix;GO:0070062//extracellular exosome	GO:0003677//DNA binding;GO:0003729//mRNA binding;GO:0004866//endopeptidase inhibitor activity;GO:0004867//serine-type endopeptidase inhibitor activity;GO:0005515//protein binding;GO:0019899//enzyme binding;GO:0030414//peptidase inhibitor activity	GO:0002376//immune system process;GO:0006955//immune response;GO:0019731//antibacterial humoral response;GO:0032091//negative regulation of protein binding;GO:0032496//response to lipopolysaccharide;GO:0035821//modulation of process of other organism;GO:0042742//defense response to bacterium;GO:0045071//negative regulation of viral genome replication;GO:0045087//innate immune response	--
ENSG00000162078	41	52	49	286	38	527	6.687	7.67	8.246	60.701	6.609	100.123	7.534333333	55.811	2.888997729	0.005396219	0.176463638	ZG16B	zymogen granule protein 16B [Source:HGNC Symbol;Acc:HGNC:30456]	-	-	-	-	GO:0005576//extracellular region;GO:0005615//extracellular space;GO:0070062//extracellular exosome	GO:0003674//molecular_function;GO:0005515//protein binding;GO:0030246//carbohydrate binding	-	--
ENSG00000171195	15	9	13	148	17	199	0.976	0.45	0.88	11.017	1.054	11.072	0.768666667	7.714333333	3.327111473	0.000451543	0.048870825	MUC7	mucin 7, secreted [Source:HGNC Symbol;Acc:HGNC:7518]	Organismal Systems	Digestive system	ko04970//Salivary secretion	K13909	GO:0005576//extracellular region;GO:0005796//Golgi lumen;GO:0005886//plasma membrane;GO:0070062//extracellular exosome	GO:0005515//protein binding	GO:0031640//killing of cells of other organism;GO:0061844//antimicrobial humoral immune response mediated by antimicrobial peptide	--
ENSG00000090382	33	15	60	482	23	753	2.944	1.189	5.293	48.8	1.977	66.444	3.142	39.07366667	3.636441558	0.003690031	0.14496255	LYZ	lysozyme [Source:HGNC Symbol;Acc:HGNC:6740]	Organismal Systems	Digestive system	ko04970//Salivary secretion	K13915	GO:0005576//extracellular region;GO:0005615//extracellular space;GO:0035578//azurophil granule lumen;GO:0035580//specific granule lumen;GO:0070062//extracellular exosome;GO:1904724//tertiary granule lumen	GO:0003796//lysozyme activity;GO:0003824//catalytic activity;GO:0016787//hydrolase activity;GO:0016798//hydrolase activity, acting on glycosyl bonds;GO:0042802//identical protein binding	GO:0006954//inflammatory response;GO:0008152//metabolic process;GO:0019730//antimicrobial humoral response;GO:0031640//killing of cells of other organism;GO:0042742//defense response to bacterium;GO:0050829//defense response to Gram-negative bacterium;GO:0050830//defense response to Gram-positive bacterium	--
ENSG00000152583	0	0	3	13	2	11	0	0	0.156	0.713	0.102	1.15	0.052	0.655	3.654911378	0.022147597	0.319090849	SPARCL1	SPARC like 1 [Source:HGNC Symbol;Acc:HGNC:11220]	-	-	-	-	GO:0005576//extracellular region;GO:0005615//extracellular space;GO:0005788//endoplasmic reticulum lumen;GO:0062023//collagen-containing extracellular matrix;GO:0098978//glutamatergic synapse;GO:0110165//cellular anatomical entity	GO:0005509//calcium ion binding;GO:0005515//protein binding;GO:0005518//collagen binding;GO:0046872//metal ion binding;GO:0050840//extracellular matrix binding	GO:0007165//signal transduction;GO:0048856//anatomical structure development;GO:0099560//synaptic membrane adhesion	--
ENSG00000249884	0	1	0	10	1	8	0	0.186	0	1.428	0.194	0.919	0.062	0.847	3.772021849	0.014955936	0.27882822	RNF103-CHMP3	RNF103-CHMP3 readthrough [Source:HGNC Symbol;Acc:HGNC:38847]	Cellular Processes;Cellular Processes	Transport and catabolism;Cell growth and death	ko04144//Endocytosis;ko04217//Necroptosis	K12193;K12193	GO:0000776//kinetochore;GO:0005643//nuclear pore;GO:0005765//lysosomal membrane;GO:0005828//kinetochore microtubule;GO:0030496//midbody;GO:0032585//multivesicular body membrane;GO:1904930//amphisome membrane	GO:0004842//ubiquitin-protein transferase activity	GO:0001778//plasma membrane repair;GO:0007034//vacuolar transport;GO:0007080//mitotic metaphase plate congression;GO:0016567//protein ubiquitination;GO:0031468//nuclear membrane reassembly;GO:0039702//viral budding via host ESCRT complex;GO:0043162//ubiquitin-dependent protein catabolic process via the multivesicular body sorting pathway;GO:0046761//viral budding from plasma membrane;GO:0061952//…	--
ENSG00000160862	1	0	0	26	1	39	0.182	0	0	3.249	0.108	4.201	0.060666667	2.519333333	5.375994163	0.002408654	0.119209299	AZGP1	alpha-2-glycoprotein 1, zinc-binding [Source:HGNC Symbol;Acc:HGNC:910]	-	-	-	-	GO:0005576//extracellular region;GO:0005615//extracellular space;GO:0005634//nucleus;GO:0009897//external side of plasma membrane;GO:0062023//collagen-containing extracellular matrix;GO:0070062//extracellular exosome	GO:0004540//ribonuclease activity;GO:0005515//protein binding;GO:0008320//protein transmembrane transporter activity	GO:0001580//detection of chemical stimulus involved in sensory perception of bitter taste;GO:0006955//immune response;GO:0007155//cell adhesion;GO:0008285//negative regulation of cell population proliferation;GO:0071806//protein transmembrane transport	--
ENSG00000184530	1	1	1	90	2	71	0.109	0.098	0.109	11.04	0.213	7.76	0.105333333	6.337666667	5.91091782	1.40E-07	0.000182722	C6orf58	chromosome 6 open reading frame 58 [Source:HGNC Symbol;Acc:HGNC:20960]	-	-	-	-	GO:0005576//extracellular region;GO:0005615//extracellular space;GO:0070062//extracellular exosome	GO:0005515//protein binding	-	--
ENSG00000162896	1	2	1	80	1	160	0.031	0.055	0.031	2.761	0.03	4.921	0.039	2.570666667	6.042524617	0.000351369	0.041038813	PIGR	polymeric immunoglobulin receptor [Source:HGNC Symbol;Acc:HGNC:8968]	Organismal Systems	Immune system	ko04672//Intestinal immune network for IgA production	K13073	GO:0005576//extracellular region;GO:0005615//extracellular space;GO:0005886//plasma membrane;GO:0016020//membrane;GO:0035577//azurophil granule membrane;GO:0043235//receptor complex;GO:0070062//extracellular exosome;GO:0071751//secretory IgA immunoglobulin complex	GO:0001790//polymeric immunoglobulin binding;GO:0001792//polymeric immunoglobulin receptor activity	GO:0001580//detection of chemical stimulus involved in sensory perception of bitter taste;GO:0002415//immunoglobulin transcytosis in epithelial cells mediated by polymeric immunoglobulin receptor;GO:0007173//epidermal growth factor receptor signaling pathway;GO:0038093//Fc receptor signaling pathway;GO:0043113//receptor clustering	--
ENSG00000096006	1	0	1	100	1	122	0.061	0	0.061	6.857	0.06	7.454	0.040666667	4.790333333	6.880135497	6.05E-08	0.000114908	CRISP3	cysteine rich secretory protein 3 [Source:HGNC Symbol;Acc:HGNC:16904]	-	-	-	-	GO:0005576//extracellular region;GO:0005615//extracellular space;GO:0016020//membrane;GO:0031012//extracellular matrix;GO:0035580//specific granule lumen;GO:0042581//specific granule;GO:1904724//tertiary granule lumen	GO:0003674//molecular_function;GO:0005515//protein binding	GO:0006952//defense response;GO:0045087//innate immune response	--
ENSG00000159763	2	0	0	141	0	178	0.452	0	0	35.997	0	40.489	0.150666667	25.49533333	7.402729118	0.016532926	0.286949014	PIP	prolactin induced protein [Source:HGNC Symbol;Acc:HGNC:8993]	-	-	-	-	GO:0005576//extracellular region;GO:0005615//extracellular space;GO:0005634//nucleus;GO:0070062//extracellular exosome	GO:0003779//actin binding;GO:0004190//aspartic-type endopeptidase activity;GO:0005515//protein binding;GO:0019864//IgG binding;GO:0042802//identical protein binding	GO:0001580//detection of chemical stimulus involved in sensory perception of bitter taste;GO:0002682//regulation of immune system process;GO:0006508//proteolysis;GO:0010628//positive regulation of gene expression;GO:0070233//negative regulation of T cell apoptotic process	--
ENSG00000063015	0	0	0	2	6	2	0	0	0	0.366	0.222	0.069	0.001	0.219	7.77478706	0.041185298	0.400566832	SEZ6	seizure related 6 homolog [Source:HGNC Symbol;Acc:HGNC:15955]	-	-	-	-	GO:0005783//endoplasmic reticulum;GO:0005886//plasma membrane;GO:0016020//membrane;GO:0043025//neuronal cell body;GO:0043197//dendritic spine;GO:0043198//dendritic shaft;GO:0048471//perinuclear region of cytoplasm;GO:0097440//apical dendrite	GO:0005515//protein binding	GO:0008344//adult locomotory behavior;GO:0021680//cerebellar Purkinje cell layer development;GO:0050773//regulation of dendrite development;GO:0060074//synapse maturation;GO:0060079//excitatory postsynaptic potential;GO:0090036//regulation of protein kinase C signaling	--
ENSG00000211592	0	0	0	6	1	8	0	0	0	1.693	0.245	2.011	0.001	1.316333333	10.36230915	0.010024901	0.238175606	IGKC	immunoglobulin kappa constant [Source:HGNC Symbol;Acc:HGNC:5716]	-	-	-	-	-	-	-	--
